# Supplementary material for: 3-Hy­droxy-2-[(4-hy­droxy-3,5-dimeth­oxy­phen­yl)(2-hy­droxy-4,4-dimethyl-6-oxo­cyclo­hex-1-en-1-yl)meth­yl]-5,5-dimethyl­cyclo­hex-2-en-1-one
Source: Acta Crystallogr Sect E Struct Rep Online. 2011 Jan 26;67(Pt 2):o492. doi: 10.1107/S1600536811002698 (PMC3051563; doi:10.1107/S1600536811002698)
Supplement: Supplementary file 1 [file e-67-0o492-sup1.cif]

##############################################################################
###                                                                        ###
###        Electronic paper (Acta Crystallographica Section E)             ###
###                                                                        ###
##############################################################################
#                                                                            #
# This CIF contains the data in a paper accepted for publication in Acta     #
# Crystallographica Section E. It conforms to the requirements of Notes      #
# for Authors for Section E, and has been peer reviewed under the auspices   #
# of the IUCr Commission on Journals.                                        #
#                                                                            #
# Full details of the Crystallographic Information File format               #
# are given in the paper "The Crystallographic Information File (CIF):       #
# a New Standard Archive File for Crystallography" by S. R. Hall, F. H.      #
# Allen and I. D. Brown [Acta Cryst. (1991), A47, 655-685].                  #
#                                                                            #
# The current version of the core CIF dictionary is obtainable from          #
# ftp://ftp.iucr.org/pub/cif_core.dic. The current version number is 2.4.    #
#                                                                            #
# Software is freely available for graphical display of the structure(s) in  #
# this CIF.  For information consult the CIF home page http://www.iucr.org/  #
# cif/home.html                                                              #
#                                                                            #
# This file may be used for bona fide research purposes within the           #
# scientific community so long as proper attribution is given to the journal # 
# article from which it was obtained.                                        #
#                                                                            #
##############################################################################
                                             
data_I
_audit_creation_method     SHELXL-97
_chemical_name_systematic
;
3-Hydroxy-2-[(4-hydroxy-3,5-dimethoxyphenyl)(2-hydroxy-4,4-dimethyl-6-
oxocyclohex-1-en-1-yl)methyl]-5,5-dimethylcyclohex-2-en-1-one
;
_chemical_name_common
;
4-[Bis(2-hydroxy-4,4-dimethyl-6-oxocyclohex-1-enyl)methyl]-
2,6-dimethoxyphenol
;
_chemical_formula_moiety     'C25 H32 O7'
_chemical_formula_sum     'C25 H32 O7'
_chemical_formula_iupac     'C25 H32 O7'
_chemical_formula_weight     444.51
_chemical_melting_point     ?
_symmetry_cell_setting     triclinic
_symmetry_space_group_name_H-M     'P -1'
_symmetry_space_group_name_Hall     '-P 1'
loop_
    _symmetry_equiv_pos_as_xyz
    'x, y, z'
    '-x, -y, -z'
_cell_length_a     9.1620(18)
_cell_length_b     10.979(2)
_cell_length_c     13.120(3)
_cell_angle_alpha     100.82(3)
_cell_angle_beta     109.04(3)
_cell_angle_gamma     104.16(3)
_cell_volume     1157.0(6)
_cell_formula_units_Z     2
_cell_measurement_reflns_used     25
_cell_measurement_theta_min     8
_cell_measurement_theta_max     14
_cell_measurement_temperature     293(2)
_exptl_crystal_description     block
_exptl_crystal_colour     colourless
_exptl_crystal_size_max     0.30
_exptl_crystal_size_mid     0.20
_exptl_crystal_size_min     0.20
_exptl_crystal_density_diffrn     1.276
_exptl_crystal_density_meas     ?
_exptl_crystal_density_method     'not measured'
_exptl_crystal_F_000     476
_exptl_absorpt_coefficient_mu     0.092
_exptl_absorpt_correction_type     psi-scan
_exptl_absorpt_process_details
;
(North <i>et al.</i>, 1968)
;
_exptl_absorpt_correction_T_min     0.9728
_exptl_absorpt_correction_T_max     0.9817
_exptl_special_details
;
;
_diffrn_ambient_temperature     293(2)
_diffrn_radiation_type     MoK\a
_diffrn_radiation_wavelength     0.71073
_diffrn_radiation_source     'fine-focus sealed tube'
_diffrn_radiation_monochromator     graphite
_diffrn_measurement_device_type     'Enraf--Nonius CAD-4'
_diffrn_measurement_method     '\w/-2\q'
_diffrn_detector_area_resol_mean     ?
_diffrn_reflns_number     4515
_diffrn_reflns_av_R_equivalents     0.0231
_diffrn_reflns_av_sigmaI/netI     0.0502
_diffrn_reflns_theta_min     1.72
_diffrn_reflns_theta_max     25.37
_diffrn_reflns_theta_full     25.37
_diffrn_measured_fraction_theta_max     1.000
_diffrn_measured_fraction_theta_full     1.000
_diffrn_reflns_limit_h_min     0
_diffrn_reflns_limit_h_max     11
_diffrn_reflns_limit_k_min     -13
_diffrn_reflns_limit_k_max     12
_diffrn_reflns_limit_l_min     -15
_diffrn_reflns_limit_l_max     14
_diffrn_standards_number     3
_diffrn_standards_interval_count     200
_diffrn_standards_interval_time     120
_diffrn_standards_decay_%     1
_refine_special_details
;
Refinement of <i>F</i>^2^ against ALL reflections. The weighted <i>R</i>-factor
<i>wR</i> and goodness of fit <i>S</i> are based on <i>F</i>^2^, conventional
<i>R</i>-factors <i>R</i> are based on <i>F</i>, with <i>F</i> set to zero for
negative <i>F</i>^2^. The threshold expression of <i>F</i>^2^ >
\s(<i>F</i>^2^) is used only for calculating <i>R</i>-factors(gt) <i>etc</i>.
and is not relevant to the choice of reflections for refinement.
<i>R</i>-factors based on <i>F</i>^2^ are statistically about twice as large
as those based on <i>F</i>, and <i>R</i>- factors based on ALL data will be
even larger.
;
_reflns_number_total     4230
_reflns_number_gt     2652
_reflns_threshold_expression     I>2\s(I)
_refine_ls_structure_factor_coef     Fsqd
_refine_ls_matrix_type     full
_refine_ls_R_factor_all     0.1016
_refine_ls_R_factor_gt     0.0589
_refine_ls_wR_factor_gt     0.1547
_refine_ls_wR_factor_ref     0.1842
_refine_ls_goodness_of_fit_ref     1.003
_refine_ls_restrained_S_all     1.003
_refine_ls_number_reflns     4230
_refine_ls_number_parameters     289
_refine_ls_number_restraints     0
_refine_ls_hydrogen_treatment     constr
_refine_ls_weighting_scheme     calc
_refine_ls_weighting_details
            'calc w=1/[\s^2^(Fo^2^)+(0.10P)^2^+0.180P] where P=(Fo^2^+2Fc^2^)/3'
_atom_sites_solution_hydrogens     geom
_atom_sites_solution_primary     direct
_atom_sites_solution_secondary     difmap
_refine_ls_shift/su_max     0.000
_refine_ls_shift/su_mean     0.000
_refine_diff_density_max     0.164
_refine_diff_density_min     -0.300
_refine_ls_extinction_method     none
_refine_ls_extinction_coef     ?
loop_
    _atom_type_symbol
    _atom_type_description
    _atom_type_scat_dispersion_real
    _atom_type_scat_dispersion_imag
    _atom_type_scat_source
    'C' 'C' 0.0033 0.0016
                         'International Tables Vol C Tables 4.2.6.8 and 6.1.1.4'
    'H' 'H' 0.0000 0.0000
                         'International Tables Vol C Tables 4.2.6.8 and 6.1.1.4'
    'O' 'O' 0.0106 0.0060
                         'International Tables Vol C Tables 4.2.6.8 and 6.1.1.4'
_computing_data_collection     'CAD-4 EXPRESS (Enraf--Nonius, 1994)'
_computing_cell_refinement     'CAD-4 EXPRESS (Enraf--Nonius, 1994)'
_computing_data_reduction     'XCAD4 (Harms & Wocadlo, 1996)'
_computing_structure_solution     'SHELXS97 (Sheldrick, 2008)'
_computing_structure_refinement     'SHELXL97 (Sheldrick, 2008)'
_computing_molecular_graphics     'SHELXTL (Sheldrick, 2008)'
_computing_publication_material     'SHELXTL (Sheldrick, 2008)'
loop_
    _atom_site_type_symbol
    _atom_site_label
    _atom_site_fract_x
    _atom_site_fract_y
    _atom_site_fract_z
    _atom_site_U_iso_or_equiv
    _atom_site_adp_type
    _atom_site_calc_flag
    _atom_site_refinement_flags
    _atom_site_occupancy
    _atom_site_disorder_assembly
    _atom_site_disorder_group
    C C1 0.3616(3) 0.2008(3) 0.8305(2) 0.0423(7) Uani d . 1 . .
    H H1A 0.4668 0.2361 0.8339 0.051 Uiso calc R 1 . .
    O O1 0.1583(3) 0.0314(2) 0.98624(19) 0.0696(7) Uani d . 1 . .
    H H1B 0.2420 0.0296 1.0380 0.084 Uiso d R 1 . .
    C C2 0.3382(3) 0.1413(3) 0.9100(2) 0.0454(7) Uani d . 1 . .
    O O2 -0.0996(3) 0.0423(2) 0.82596(19) 0.0702(7) Uani d . 1 . .
    O O3 0.4598(3) 0.1312(2) 0.99870(18) 0.0603(6) Uani d . 1 . .
    C C3 0.1799(4) 0.0880(3) 0.9058(2) 0.0486(7) Uani d . 1 . .
    O O4 0.1863(2) 0.1972(2) 0.42127(16) 0.0618(6) Uani d . 1 . .
    C C4 0.0503(3) 0.0955(3) 0.8216(2) 0.0490(7) Uani d . 1 . .
    O O5 0.0426(2) 0.4150(2) 0.69521(17) 0.0542(6) Uani d . 1 . .
    H H5B 0.1400 0.4341 0.7342 0.081 Uiso calc R 1 . .
    C C5 0.0728(3) 0.1532(3) 0.7405(2) 0.0464(7) Uani d . 1 . .
    H H5A -0.0172 0.1550 0.6823 0.056 Uiso calc R 1 . .
    O O6 0.3409(2) 0.49561(19) 0.84537(16) 0.0516(5) Uani d . 1 . .
    C C6 0.2298(3) 0.2087(2) 0.7456(2) 0.0383(6) Uani d . 1 . .
    O O7 0.4945(2) 0.3343(2) 0.55456(17) 0.0652(7) Uani d . 1 . .
    H H7D 0.3958 0.2967 0.5204 0.098 Uiso calc R 1 . .
    C C7 0.6237(4) 0.1861(4) 1.0097(3) 0.0652(9) Uani d . 1 . .
    H H7A 0.6968 0.1721 1.0744 0.098 Uiso calc R 1 . .
    H H7B 0.6486 0.2787 1.0189 0.098 Uiso calc R 1 . .
    H H7C 0.6362 0.1447 0.9433 0.098 Uiso calc R 1 . .
    C C8 -0.2392(4) 0.0506(4) 0.7457(3) 0.0733(10) Uani d . 1 . .
    H H8A -0.3340 0.0092 0.7586 0.110 Uiso calc R 1 . .
    H H8B -0.2507 0.0070 0.6715 0.110 Uiso calc R 1 . .
    H H8C -0.2284 0.1412 0.7521 0.110 Uiso calc R 1 . .
    C C9 0.2629(3) 0.2702(2) 0.6556(2) 0.0363(6) Uani d . 1 . .
    H H9A 0.2940 0.2056 0.6123 0.044 Uiso calc R 1 . .
    C C10 0.1132(3) 0.2811(3) 0.5686(2) 0.0378(6) Uani d . 1 . .
    C C11 0.0111(3) 0.3455(3) 0.5945(2) 0.0401(6) Uani d . 1 . .
    C C12 -0.1474(3) 0.3377(3) 0.5066(3) 0.0500(7) Uani d . 1 . .
    H H12A -0.1317 0.4185 0.4855 0.060 Uiso calc R 1 . .
    H H12B -0.2283 0.3320 0.5398 0.060 Uiso calc R 1 . .
    C C13 -0.2147(3) 0.2233(3) 0.4010(2) 0.0475(7) Uani d . 1 . .
    C C14 -0.0754(3) 0.2221(3) 0.3619(2) 0.0578(8) Uani d . 1 . .
    H H14A -0.1097 0.1414 0.3020 0.069 Uiso calc R 1 . .
    H H14B -0.0545 0.2947 0.3306 0.069 Uiso calc R 1 . .
    C C15 0.0812(3) 0.2323(3) 0.4535(2) 0.0461(7) Uani d . 1 . .
    C C16 -0.3548(4) 0.2419(4) 0.3101(3) 0.0692(10) Uani d . 1 . .
    H H16A -0.4423 0.2417 0.3352 0.104 Uiso calc R 1 . .
    H H16B -0.3937 0.1715 0.2420 0.104 Uiso calc R 1 . .
    H H16C -0.3166 0.3241 0.2961 0.104 Uiso calc R 1 . .
    C C17 -0.2806(4) 0.0945(3) 0.4246(3) 0.0622(9) Uani d . 1 . .
    H H17A -0.1942 0.0812 0.4818 0.093 Uiso calc R 1 . .
    H H17B -0.3222 0.0231 0.3568 0.093 Uiso calc R 1 . .
    H H17C -0.3670 0.0981 0.4500 0.093 Uiso calc R 1 . .
    C C18 0.4135(3) 0.3933(3) 0.7051(2) 0.0374(6) Uani d . 1 . .
    C C19 0.5225(3) 0.4114(3) 0.6525(2) 0.0460(7) Uani d . 1 . .
    C C20 0.6797(3) 0.5237(3) 0.7034(3) 0.0550(8) Uani d . 1 . .
    H H20A 0.6617 0.5971 0.6760 0.066 Uiso calc R 1 . .
    H H20B 0.7593 0.4981 0.6785 0.066 Uiso calc R 1 . .
    C C21 0.7493(3) 0.5682(3) 0.8309(2) 0.0505(7) Uani d . 1 . .
    C C22 0.6138(3) 0.5941(3) 0.8669(2) 0.0510(7) Uani d . 1 . .
    H H22A 0.6463 0.6024 0.9467 0.061 Uiso calc R 1 . .
    H H22B 0.6044 0.6775 0.8566 0.061 Uiso calc R 1 . .
    C C23 0.4487(3) 0.4906(3) 0.8044(2) 0.0402(6) Uani d . 1 . .
    C C24 0.8977(4) 0.6928(4) 0.8753(3) 0.0769(11) Uani d . 1 . .
    H H24A 0.8658 0.7605 0.8463 0.115 Uiso calc R 1 . .
    H H24B 0.9806 0.6748 0.8513 0.115 Uiso calc R 1 . .
    H H24C 0.9400 0.7214 0.9562 0.115 Uiso calc R 1 . .
    C C25 0.8023(4) 0.4613(4) 0.8764(3) 0.0732(10) Uani d . 1 . .
    H H25A 0.7096 0.3828 0.8496 0.110 Uiso calc R 1 . .
    H H25B 0.8466 0.4903 0.9573 0.110 Uiso calc R 1 . .
    H H25C 0.8841 0.4436 0.8510 0.110 Uiso calc R 1 . .
loop_
    _atom_site_aniso_label
    _atom_site_aniso_U_11
    _atom_site_aniso_U_22
    _atom_site_aniso_U_33
    _atom_site_aniso_U_12
    _atom_site_aniso_U_13
    _atom_site_aniso_U_23
    C1 0.0363(15) 0.0453(16) 0.0461(16) 0.0129(13) 0.0173(13) 0.0140(13)
    O1 0.0773(16) 0.0842(17) 0.0682(15) 0.0278(13) 0.0394(13) 0.0476(13)
    C2 0.0482(17) 0.0440(16) 0.0440(16) 0.0187(14) 0.0141(14) 0.0154(13)
    O2 0.0490(13) 0.0912(17) 0.0726(15) 0.0050(12) 0.0324(12) 0.0372(13)
    O3 0.0537(13) 0.0724(15) 0.0626(14) 0.0253(11) 0.0205(11) 0.0351(12)
    C3 0.0553(19) 0.0460(17) 0.0496(17) 0.0118(14) 0.0282(15) 0.0180(14)
    O4 0.0482(12) 0.0898(16) 0.0484(12) 0.0274(12) 0.0249(10) 0.0055(11)
    C4 0.0447(17) 0.0519(17) 0.0526(17) 0.0092(14) 0.0266(15) 0.0154(14)
    O5 0.0387(11) 0.0639(13) 0.0556(13) 0.0193(10) 0.0203(10) 0.0010(10)
    C5 0.0372(15) 0.0557(17) 0.0460(16) 0.0108(13) 0.0181(13) 0.0168(14)
    O6 0.0428(11) 0.0597(13) 0.0539(12) 0.0165(10) 0.0272(10) 0.0060(10)
    C6 0.0364(15) 0.0387(14) 0.0409(15) 0.0111(12) 0.0186(12) 0.0097(12)
    O7 0.0413(12) 0.0888(17) 0.0559(13) 0.0097(11) 0.0277(10) -0.0002(12)
    C7 0.054(2) 0.087(2) 0.064(2) 0.0362(19) 0.0194(17) 0.0315(19)
    C8 0.0450(19) 0.091(3) 0.083(3) 0.0118(18) 0.0328(19) 0.024(2)
    C9 0.0324(14) 0.0422(15) 0.0387(14) 0.0162(12) 0.0174(12) 0.0099(12)
    C10 0.0305(14) 0.0439(15) 0.0431(15) 0.0120(12) 0.0186(12) 0.0148(12)
    C11 0.0322(14) 0.0437(15) 0.0466(16) 0.0117(12) 0.0189(12) 0.0127(13)
    C12 0.0357(15) 0.0515(17) 0.0642(19) 0.0172(14) 0.0188(14) 0.0172(15)
    C13 0.0354(15) 0.0573(18) 0.0494(17) 0.0161(14) 0.0132(13) 0.0192(14)
    C14 0.0445(18) 0.085(2) 0.0428(17) 0.0208(17) 0.0160(14) 0.0188(16)
    C15 0.0387(16) 0.0570(18) 0.0464(17) 0.0164(14) 0.0217(13) 0.0134(14)
    C16 0.0461(19) 0.090(3) 0.068(2) 0.0229(18) 0.0134(17) 0.033(2)
    C17 0.0524(19) 0.057(2) 0.062(2) 0.0079(16) 0.0129(16) 0.0144(16)
    C18 0.0323(14) 0.0434(15) 0.0396(14) 0.0130(12) 0.0160(12) 0.0147(12)
    C19 0.0359(15) 0.0565(18) 0.0455(16) 0.0131(13) 0.0198(13) 0.0107(14)
    C20 0.0385(16) 0.0622(19) 0.064(2) 0.0071(14) 0.0298(15) 0.0131(15)
    C21 0.0308(15) 0.0565(18) 0.0564(18) 0.0072(13) 0.0160(14) 0.0101(15)
    C22 0.0400(16) 0.0530(18) 0.0504(17) 0.0098(14) 0.0152(14) 0.0057(14)
    C23 0.0340(15) 0.0446(16) 0.0431(15) 0.0135(12) 0.0149(12) 0.0143(13)
    C24 0.0440(19) 0.077(2) 0.086(3) -0.0034(17) 0.0236(18) 0.005(2)
    C25 0.0425(19) 0.090(3) 0.085(3) 0.0297(18) 0.0168(18) 0.024(2)
_geom_special_details
;
 All esds (except the esd in the dihedral angle between two l.s. planes)
 are estimated using the full covariance matrix.  The cell esds are taken
 into account individually in the estimation of esds in distances, angles
 and torsion angles; correlations between esds in cell parameters are only
 used when they are defined by crystal symmetry.  An approximate (isotropic)
 treatment of cell esds is used for estimating esds involving l.s. planes.
;
loop_
    _geom_bond_atom_site_label_1
    _geom_bond_atom_site_label_2
    _geom_bond_site_symmetry_2
    _geom_bond_distance
    _geom_bond_publ_flag
    C1 C2 . 1.376(4) ?
    C1 C6 . 1.384(4) ?
    C1 H1A . 0.9300 ?
    O1 C3 . 1.365(3) ?
    O1 H1B . 0.8500 ?
    C2 O3 . 1.368(3) ?
    C2 C3 . 1.403(4) ?
    O2 C4 . 1.379(3) ?
    O2 C8 . 1.402(4) ?
    O3 C7 . 1.422(4) ?
    C3 C4 . 1.365(4) ?
    O4 C15 . 1.280(3) ?
    C4 C5 . 1.381(4) ?
    O5 C11 . 1.295(3) ?
    O5 H5B . 0.8200 ?
    C5 C6 . 1.392(4) ?
    C5 H5A . 0.9300 ?
    O6 C23 . 1.276(3) ?
    C6 C9 . 1.542(3) ?
    O7 C19 . 1.305(3) ?
    O7 H7D . 0.8200 ?
    C7 H7A . 0.9600 ?
    C7 H7B . 0.9600 ?
    C7 H7C . 0.9600 ?
    C8 H8A . 0.9600 ?
    C8 H8B . 0.9600 ?
    C8 H8C . 0.9600 ?
    C9 C10 . 1.519(3) ?
    C9 C18 . 1.525(4) ?
    C9 H9A . 0.9800 ?
    C10 C11 . 1.389(4) ?
    C10 C15 . 1.409(4) ?
    C11 C12 . 1.503(4) ?
    C12 C13 . 1.513(4) ?
    C12 H12A . 0.9700 ?
    C12 H12B . 0.9700 ?
    C13 C14 . 1.525(4) ?
    C13 C17 . 1.526(4) ?
    C13 C16 . 1.527(4) ?
    C14 C15 . 1.504(4) ?
    C14 H14A . 0.9700 ?
    C14 H14B . 0.9700 ?
    C16 H16A . 0.9600 ?
    C16 H16B . 0.9600 ?
    C16 H16C . 0.9600 ?
    C17 H17A . 0.9600 ?
    C17 H17B . 0.9600 ?
    C17 H17C . 0.9600 ?
    C18 C19 . 1.385(4) ?
    C18 C23 . 1.406(4) ?
    C19 C20 . 1.495(4) ?
    C20 C21 . 1.513(4) ?
    C20 H20A . 0.9700 ?
    C20 H20B . 0.9700 ?
    C21 C25 . 1.523(4) ?
    C21 C24 . 1.528(4) ?
    C21 C22 . 1.533(4) ?
    C22 C23 . 1.501(4) ?
    C22 H22A . 0.9700 ?
    C22 H22B . 0.9700 ?
    C24 H24A . 0.9600 ?
    C24 H24B . 0.9600 ?
    C24 H24C . 0.9600 ?
    C25 H25A . 0.9600 ?
    C25 H25B . 0.9600 ?
    C25 H25C . 0.9600 ?
loop_
    _geom_angle_atom_site_label_1
    _geom_angle_atom_site_label_2
    _geom_angle_atom_site_label_3
    _geom_angle_site_symmetry_1
    _geom_angle_site_symmetry_3
    _geom_angle
    _geom_angle_publ_flag
    C2 C1 C6 . . 120.5(3) ?
    C2 C1 H1A . . 119.7 ?
    C6 C1 H1A . . 119.7 ?
    C3 O1 H1B . . 118.7 ?
    O3 C2 C1 . . 125.3(3) ?
    O3 C2 C3 . . 114.6(2) ?
    C1 C2 C3 . . 120.2(3) ?
    C4 O2 C8 . . 118.6(2) ?
    C2 O3 C7 . . 117.5(2) ?
    O1 C3 C4 . . 121.2(3) ?
    O1 C3 C2 . . 119.7(3) ?
    C4 C3 C2 . . 119.1(2) ?
    C3 C4 O2 . . 114.6(2) ?
    C3 C4 C5 . . 121.0(3) ?
    O2 C4 C5 . . 124.4(3) ?
    C11 O5 H5B . . 109.5 ?
    C4 C5 C6 . . 120.1(3) ?
    C4 C5 H5A . . 119.9 ?
    C6 C5 H5A . . 119.9 ?
    C1 C6 C5 . . 119.0(2) ?
    C1 C6 C9 . . 118.1(2) ?
    C5 C6 C9 . . 122.7(2) ?
    C19 O7 H7D . . 109.5 ?
    O3 C7 H7A . . 109.5 ?
    O3 C7 H7B . . 109.5 ?
    H7A C7 H7B . . 109.5 ?
    O3 C7 H7C . . 109.5 ?
    H7A C7 H7C . . 109.5 ?
    H7B C7 H7C . . 109.5 ?
    O2 C8 H8A . . 109.5 ?
    O2 C8 H8B . . 109.5 ?
    H8A C8 H8B . . 109.5 ?
    O2 C8 H8C . . 109.5 ?
    H8A C8 H8C . . 109.5 ?
    H8B C8 H8C . . 109.5 ?
    C10 C9 C18 . . 115.0(2) ?
    C10 C9 C6 . . 114.9(2) ?
    C18 C9 C6 . . 113.0(2) ?
    C10 C9 H9A . . 104.0 ?
    C18 C9 H9A . . 104.0 ?
    C6 C9 H9A . . 104.0 ?
    C11 C10 C15 . . 116.8(2) ?
    C11 C10 C9 . . 124.4(2) ?
    C15 C10 C9 . . 118.6(2) ?
    O5 C11 C10 . . 123.4(2) ?
    O5 C11 C12 . . 114.6(2) ?
    C10 C11 C12 . . 122.0(2) ?
    C11 C12 C13 . . 114.9(2) ?
    C11 C12 H12A . . 108.5 ?
    C13 C12 H12A . . 108.5 ?
    C11 C12 H12B . . 108.5 ?
    C13 C12 H12B . . 108.5 ?
    H12A C12 H12B . . 107.5 ?
    C12 C13 C14 . . 107.1(2) ?
    C12 C13 C17 . . 110.7(2) ?
    C14 C13 C17 . . 111.1(3) ?
    C12 C13 C16 . . 109.6(3) ?
    C14 C13 C16 . . 110.1(2) ?
    C17 C13 C16 . . 108.3(2) ?
    C15 C14 C13 . . 114.1(2) ?
    C15 C14 H14A . . 108.7 ?
    C13 C14 H14A . . 108.7 ?
    C15 C14 H14B . . 108.7 ?
    C13 C14 H14B . . 108.7 ?
    H14A C14 H14B . . 107.6 ?
    O4 C15 C10 . . 121.5(3) ?
    O4 C15 C14 . . 116.4(2) ?
    C10 C15 C14 . . 122.1(2) ?
    C13 C16 H16A . . 109.5 ?
    C13 C16 H16B . . 109.5 ?
    H16A C16 H16B . . 109.5 ?
    C13 C16 H16C . . 109.5 ?
    H16A C16 H16C . . 109.5 ?
    H16B C16 H16C . . 109.5 ?
    C13 C17 H17A . . 109.5 ?
    C13 C17 H17B . . 109.5 ?
    H17A C17 H17B . . 109.5 ?
    C13 C17 H17C . . 109.5 ?
    H17A C17 H17C . . 109.5 ?
    H17B C17 H17C . . 109.5 ?
    C19 C18 C23 . . 117.7(2) ?
    C19 C18 C9 . . 119.8(2) ?
    C23 C18 C9 . . 122.5(2) ?
    O7 C19 C18 . . 122.9(3) ?
    O7 C19 C20 . . 115.3(2) ?
    C18 C19 C20 . . 121.8(3) ?
    C19 C20 C21 . . 113.5(2) ?
    C19 C20 H20A . . 108.9 ?
    C21 C20 H20A . . 108.9 ?
    C19 C20 H20B . . 108.9 ?
    C21 C20 H20B . . 108.9 ?
    H20A C20 H20B . . 107.7 ?
    C20 C21 C25 . . 109.9(3) ?
    C20 C21 C24 . . 109.9(3) ?
    C25 C21 C24 . . 108.8(3) ?
    C20 C21 C22 . . 107.2(2) ?
    C25 C21 C22 . . 110.2(3) ?
    C24 C21 C22 . . 110.8(3) ?
    C23 C22 C21 . . 115.0(2) ?
    C23 C22 H22A . . 108.5 ?
    C21 C22 H22A . . 108.5 ?
    C23 C22 H22B . . 108.5 ?
    C21 C22 H22B . . 108.5 ?
    H22A C22 H22B . . 107.5 ?
    O6 C23 C18 . . 121.5(2) ?
    O6 C23 C22 . . 116.7(2) ?
    C18 C23 C22 . . 121.8(2) ?
    C21 C24 H24A . . 109.5 ?
    C21 C24 H24B . . 109.5 ?
    H24A C24 H24B . . 109.5 ?
    C21 C24 H24C . . 109.5 ?
    H24A C24 H24C . . 109.5 ?
    H24B C24 H24C . . 109.5 ?
    C21 C25 H25A . . 109.5 ?
    C21 C25 H25B . . 109.5 ?
    H25A C25 H25B . . 109.5 ?
    C21 C25 H25C . . 109.5 ?
    H25A C25 H25C . . 109.5 ?
    H25B C25 H25C . . 109.5 ?
loop_
    _geom_torsion_atom_site_label_1
    _geom_torsion_atom_site_label_2
    _geom_torsion_atom_site_label_3
    _geom_torsion_atom_site_label_4
    _geom_torsion_site_symmetry_1
    _geom_torsion_site_symmetry_2
    _geom_torsion_site_symmetry_3
    _geom_torsion_site_symmetry_4
    _geom_torsion
    _geom_torsion_publ_flag
    C6 C1 C2 O3 . . . . -178.3(2) ?
    C6 C1 C2 C3 . . . . -0.1(4) ?
    C1 C2 O3 C7 . . . . -0.3(4) ?
    C3 C2 O3 C7 . . . . -178.5(3) ?
    O3 C2 C3 O1 . . . . -0.4(4) ?
    C1 C2 C3 O1 . . . . -178.7(3) ?
    O3 C2 C3 C4 . . . . 178.7(3) ?
    C1 C2 C3 C4 . . . . 0.4(4) ?
    O1 C3 C4 O2 . . . . 0.1(4) ?
    C2 C3 C4 O2 . . . . -179.0(3) ?
    O1 C3 C4 C5 . . . . 179.8(3) ?
    C2 C3 C4 C5 . . . . 0.7(4) ?
    C8 O2 C4 C3 . . . . 177.3(3) ?
    C8 O2 C4 C5 . . . . -2.4(5) ?
    C3 C4 C5 C6 . . . . -2.1(5) ?
    O2 C4 C5 C6 . . . . 177.6(3) ?
    C2 C1 C6 C5 . . . . -1.2(4) ?
    C2 C1 C6 C9 . . . . -176.9(2) ?
    C4 C5 C6 C1 . . . . 2.3(4) ?
    C4 C5 C6 C9 . . . . 177.8(2) ?
    C1 C6 C9 C10 . . . . -177.2(2) ?
    C5 C6 C9 C10 . . . . 7.2(4) ?
    C1 C6 C9 C18 . . . . -42.5(3) ?
    C5 C6 C9 C18 . . . . 142.0(3) ?
    C18 C9 C10 C11 . . . . -77.8(3) ?
    C6 C9 C10 C11 . . . . 56.1(3) ?
    C18 C9 C10 C15 . . . . 96.9(3) ?
    C6 C9 C10 C15 . . . . -129.2(3) ?
    C15 C10 C11 O5 . . . . -167.2(2) ?
    C9 C10 C11 O5 . . . . 7.6(4) ?
    C15 C10 C11 C12 . . . . 13.6(4) ?
    C9 C10 C11 C12 . . . . -171.5(2) ?
    O5 C11 C12 C13 . . . . -159.7(2) ?
    C10 C11 C12 C13 . . . . 19.5(4) ?
    C11 C12 C13 C14 . . . . -49.1(3) ?
    C11 C12 C13 C17 . . . . 72.1(3) ?
    C11 C12 C13 C16 . . . . -168.6(2) ?
    C12 C13 C14 C15 . . . . 48.9(3) ?
    C17 C13 C14 C15 . . . . -72.1(3) ?
    C16 C13 C14 C15 . . . . 168.0(3) ?
    C11 C10 C15 O4 . . . . 164.9(3) ?
    C9 C10 C15 O4 . . . . -10.3(4) ?
    C11 C10 C15 C14 . . . . -13.4(4) ?
    C9 C10 C15 C14 . . . . 171.4(3) ?
    C13 C14 C15 O4 . . . . 162.0(3) ?
    C13 C14 C15 C10 . . . . -19.6(4) ?
    C10 C9 C18 C19 . . . . -88.5(3) ?
    C6 C9 C18 C19 . . . . 136.8(3) ?
    C10 C9 C18 C23 . . . . 92.3(3) ?
    C6 C9 C18 C23 . . . . -42.5(3) ?
    C23 C18 C19 O7 . . . . -173.2(3) ?
    C9 C18 C19 O7 . . . . 7.5(4) ?
    C23 C18 C19 C20 . . . . 5.2(4) ?
    C9 C18 C19 C20 . . . . -174.1(2) ?
    O7 C19 C20 C21 . . . . -151.3(3) ?
    C18 C19 C20 C21 . . . . 30.2(4) ?
    C19 C20 C21 C25 . . . . 67.0(3) ?
    C19 C20 C21 C24 . . . . -173.3(3) ?
    C19 C20 C21 C22 . . . . -52.8(3) ?
    C20 C21 C22 C23 . . . . 45.0(3) ?
    C25 C21 C22 C23 . . . . -74.6(3) ?
    C24 C21 C22 C23 . . . . 164.9(3) ?
    C19 C18 C23 O6 . . . . 165.7(2) ?
    C9 C18 C23 O6 . . . . -15.1(4) ?
    C19 C18 C23 C22 . . . . -13.8(4) ?
    C9 C18 C23 C22 . . . . 165.5(2) ?
    C21 C22 C23 O6 . . . . 167.3(2) ?
    C21 C22 C23 C18 . . . . -13.2(4) ?
loop_
    _geom_hbond_atom_site_label_D
    _geom_hbond_atom_site_label_H
    _geom_hbond_atom_site_label_A
    _geom_hbond_site_symmetry_A
    _geom_hbond_distance_DH
    _geom_hbond_distance_HA
    _geom_hbond_distance_DA
    _geom_hbond_angle_DHA
    _geom_hbond_publ_flag
    O1 H1B O3 . 0.85 2.30 2.649(4) 105 no
    O5 H5B O6 . 0.82 1.80 2.604(3) 166 yes
    O7 H7D O4 . 0.82 1.84 2.647(3) 168 yes
    C9 H9A O4 . 0.98 2.35 2.825(3) 109 no
    C9 H9A O7 . 0.98 2.45 2.865(4) 105 no
data_global
_journal_date_recd_electronic     2010-11-11
_journal_date_accepted     2011-01-20
_journal_name_full     'Acta Crystallographica, Section E'
_journal_year     2011
_journal_volume     67
_journal_issue      2
_journal_page_first     o492
_journal_page_last     o492
_journal_paper_category     QO
_journal_coeditor_code     ZS2081
_publ_contact_author_name     'Professor Yong-Hong Zhou'
_publ_contact_author_address
;
Institute of Chemical Industry of Forest Products
Chinese Academy of Forestry
Nanjing, 210042,
People's Republic of China
;
_publ_contact_author_email     yhzhou1966@yahoo.com.cn
_publ_contact_author_fax     '+86-25-85482777'
_publ_contact_author_phone     '+86-25-85482520'
_publ_section_title
;\
3-Hydroxy-2-[(4-hydroxy-3,5-dimethoxyphenyl)(2-hydroxy-4,4-dimethyl-6-\
oxocyclohex-1-en-1-yl)methyl]-5,5-dimethylcyclohex-2-en-1-one
;
loop_
    _publ_author_name
    _publ_author_address
    'Xiao-Hui Yang'
;
Institute of Chemical Industry of Forest Products
Chinese Academy of Forestry
Nanjing 210042,
People's Republic of China
;
    'Yong-Hong Zhou'
;
Institute of Chemical Industry of Forest Products
Chinese Academy of Forestry
Nanjing 210042,
People's Republic of China
;
    'Meng Zhang'
;
Institute of Chemical Industry of Forest Products
Chinese Academy of Forestry
Nanjing 210042,
People's Republic of China
;
    'Li-Hong Hu'
;
Institute of Chemical Industry of Forest Products
Chinese Academy of Forestry
Nanjing 210042,
People's Republic of China
;
