# Supplementary material for: 3-Hy­droxy-2-[(4-hy­droxy-3,5-dimeth­oxy­phen­yl)(2-hy­droxy-4,4-dimethyl-6-oxo­cyclo­hex-1-en-1-yl)meth­yl]-5,5-dimethyl­cyclo­hex-2-en-1-one
Source: Acta Crystallogr Sect E Struct Rep Online. 2011 Jan 26;67(Pt 2):o492. doi: 10.1107/S1600536811002698 (PMC3051563; doi:10.1107/S1600536811002698)
Supplement: Supplementary file 2 [file e-67-0o492-Isup2.hkl]

# 
# h,k,l, Fc-squared, Fo-squared, sigma(Fo-squared) and status flag 
# 
data_I
_shelx_title ' X in P-1' 
_shelx_refln_list_code          4 
_shelx_F_calc_maximum      153.31 
_exptl_crystal_F_000       476.00 
_reflns_d_resolution_high  0.8294 
 
loop_ 
 _symmetry_equiv_pos_as_xyz 
 'x, y, z' 
 '-x, -y, -z' 
 
_cell_length_a     9.1620 
_cell_length_b    10.9790 
_cell_length_c    13.1200 
_cell_angle_alpha 100.820 
_cell_angle_beta  109.040 
_cell_angle_gamma 104.160 
 
_shelx_F_squared_multiplier     1.000 
 
loop_ 
 _refln_index_h 
 _refln_index_k 
 _refln_index_l 
 _refln_F_squared_calc 
 _refln_F_squared_meas 
 _refln_F_squared_sigma 
 _refln_observed_status 
   1   0   0      210.57      267.29      3.93 o 
   2   0   0      139.42      159.77      4.29 o 
   3   0   0       46.47       36.91      3.02 o 
   4   0   0       67.80       61.01      4.23 o 
   5   0   0       39.74       46.87      4.17 o 
   6   0   0        0.01       -1.03      2.36 o 
   7   0   0      294.24      283.78     12.20 o 
   8   0   0        5.76        5.56      3.87 o 
   9   0   0        3.41        1.21      4.17 o 
 -10   1   0        0.15       -3.32      4.65 o 
  -9   1   0        3.23       -1.15      4.59 o 
  -8   1   0        7.65        9.18      4.17 o 
  -7   1   0        2.71        5.26      3.99 o 
  -6   1   0       48.69       46.87      4.71 o 
  -5   1   0      114.05      109.88      5.92 o 
  -4   1   0       24.22       31.17      2.78 o 
  -3   1   0       44.01       49.35      3.02 o 
  -2   1   0       77.51       56.36      2.72 o 
  -1   1   0     7038.38     6914.44     81.97 o 
   0   1   0      205.88      175.30      2.05 o 
   1   1   0        2.00        2.48      1.27 o 
   2   1   0     1754.73     1813.40     15.40 o 
   3   1   0     1319.69     1394.98     16.31 o 
   4   1   0       98.17      119.72      5.74 o 
   5   1   0      186.14      203.20      8.58 o 
   6   1   0       68.14       71.76      6.34 o 
   7   1   0        5.53        0.42      4.41 o 
   8   1   0        1.88        2.66      4.05 o 
   9   1   0        3.38        8.03      4.59 o 
 -10   2   0       49.51       48.57      8.15 o 
  -9   2   0        0.48       -4.47      4.47 o 
  -8   2   0      209.21      190.76     10.57 o 
  -7   2   0      770.61      790.09     19.03 o 
  -6   2   0        8.74        6.52      2.90 o 
  -5   2   0      107.36      106.67      5.92 o 
  -4   2   0      297.77      319.42      8.46 o 
  -3   2   0       36.34       29.54      2.90 o 
  -2   2   0      232.05      265.06      5.68 o 
  -1   2   0      608.34      522.62      6.77 o 
   0   2   0      197.52      207.00      3.10 o 
   1   2   0       49.80       59.80      3.02 o 
   2   2   0     1025.31     1056.66     13.23 o 
   3   2   0       44.31       57.75      4.11 o 
   4   2   0      355.06      342.67     10.09 o 
   5   2   0       76.77      106.98      6.58 o 
   6   2   0       41.57       40.47      5.38 o 
   7   2   0       40.16       39.08      5.80 o 
   8   2   0        0.76        3.38      3.87 o 
   9   2   0        0.14       -3.93      4.23 o 
 -10   3   0       53.84       52.25      7.43 o 
  -9   3   0       10.97       22.47      5.50 o 
  -8   3   0      451.90      455.99     16.31 o 
  -7   3   0      791.40      794.14     18.91 o 
  -6   3   0      265.89      316.82     10.63 o 
  -5   3   0       82.19       82.94      5.56 o 
  -4   3   0       51.52       46.69      3.81 o 
  -3   3   0        1.77        2.05      1.27 o 
  -2   3   0       13.40       10.51      2.17 o 
  -1   3   0     1189.70     1126.79     11.90 o 
   0   3   0     1025.74      974.20      8.05 o 
   1   3   0      796.48      786.65     11.36 o 
   2   3   0     1615.29     1793.65     19.27 o 
   3   3   0     1288.27     1269.40     18.60 o 
   4   3   0        9.70       10.27      3.14 o 
   5   3   0       40.69       40.23      5.01 o 
   6   3   0      185.45      182.97      9.97 o 
   7   3   0        3.80        7.67      3.68 o 
   8   3   0       19.84       14.98      6.40 o 
 -10   4   0        7.23       -2.54      5.44 o 
  -9   4   0       56.47       53.04      7.49 o 
  -8   4   0        5.24        0.48      4.77 o 
  -7   4   0       40.31       31.83      5.74 o 
  -6   4   0       75.69       69.47      5.80 o 
  -5   4   0      138.89      149.62      7.43 o 
  -4   4   0      688.16      712.23     13.41 o 
  -3   4   0       22.56       29.66      3.20 o 
  -2   4   0      811.56      724.85     11.48 o 
  -1   4   0      137.76      128.72      5.07 o 
   0   4   0       98.01       97.18      3.14 o 
   1   4   0      907.73      995.95     14.62 o 
   2   4   0     1512.08     1627.66     20.48 o 
   3   4   0       31.48       32.38      3.75 o 
   4   4   0        8.87        7.19      3.32 o 
   5   4   0        1.56        6.89      3.14 o 
   6   4   0        0.18        4.77      3.26 o 
   7   4   0       47.44       53.40      6.95 o 
   8   4   0        0.05        9.66      4.05 o 
 -10   5   0        3.39        5.74      5.26 o 
  -9   5   0        6.12       14.92      5.13 o 
  -8   5   0      197.74      209.18     11.48 o 
  -7   5   0      228.36      226.15     11.11 o 
  -6   5   0      161.49      168.53      8.58 o 
  -5   5   0      207.46      223.19      9.06 o 
  -4   5   0       17.67       14.56      3.08 o 
  -3   5   0       80.64       82.21      5.01 o 
  -2   5   0       36.35       26.40      2.72 o 
  -1   5   0       34.64       36.48      3.56 o 
   0   5   0       36.91       39.20      4.65 o 
   1   5   0        0.72       -0.97      2.23 o 
   2   5   0       27.45       25.07      3.68 o 
   3   5   0       36.47       30.26      4.47 o 
   4   5   0        1.31        3.50      2.90 o 
   5   5   0      221.70      202.48     10.51 o 
   6   5   0        3.46        4.71      3.02 o 
   7   5   0       13.34        7.25      6.28 o 
 -10   6   0        0.48        3.20      5.19 o 
  -9   6   0        6.68        7.31      5.01 o 
  -8   6   0       62.57       53.10      7.43 o 
  -7   6   0       30.24       28.27      4.83 o 
  -6   6   0      879.55      900.33     19.63 o 
  -5   6   0      136.26      148.90      7.97 o 
  -4   6   0      558.11      614.25     14.13 o 
  -3   6   0      132.92      121.90      6.40 o 
  -2   6   0       20.37       28.03      3.08 o 
  -1   6   0      257.83      233.89      8.03 o 
   0   6   0        4.50        5.93      1.42 o 
   1   6   0        5.21       -0.30      2.96 o 
   2   6   0       39.43       50.98      5.01 o 
   3   6   0       27.07       27.91      4.53 o 
   4   6   0       11.31       14.07      4.23 o 
   5   6   0        1.58        6.04      3.26 o 
   6   6   0        7.06        8.64      5.01 o 
   7   6   0        0.19        0.66      4.65 o 
 -10   7   0        1.10        0.00      5.86 o 
  -9   7   0        3.59        7.55      4.11 o 
  -8   7   0        5.09        6.70      4.89 o 
  -7   7   0      115.20       88.92      8.15 o 
  -6   7   0      140.28      146.24      8.52 o 
  -5   7   0      263.82      265.78     11.11 o 
  -4   7   0        1.85       -1.63      3.08 o 
  -3   7   0       79.46       89.46      5.98 o 
  -2   7   0       32.31       29.05      3.62 o 
  -1   7   0        4.96        5.86      2.60 o 
   0   7   0       86.54       85.74      4.31 o 
   1   7   0        1.43        1.39      3.08 o 
   2   7   0       75.85       70.55      6.34 o 
   3   7   0       30.34       28.45      5.01 o 
   4   7   0        6.28        2.48      4.17 o 
   5   7   0        6.93        1.69      3.99 o 
   6   7   0        1.84       -3.81      5.19 o 
  -9   8   0       14.13       10.33      5.74 o 
  -8   8   0        0.09       -4.47      4.47 o 
  -7   8   0        7.54        8.28      4.41 o 
  -6   8   0        0.06        0.42      3.44 o 
  -5   8   0       45.43       42.95      5.26 o 
  -4   8   0        2.08        3.38      2.84 o 
  -3   8   0       95.85       99.00      6.77 o 
  -2   8   0       68.73       83.60      6.40 o 
  -1   8   0        3.25        3.99      3.02 o 
   0   8   0        0.02        1.63      1.90 o 
   1   8   0      186.82      175.90     10.03 o 
   2   8   0        4.71       13.47      3.14 o 
   3   8   0        8.29       13.95      4.53 o 
   4   8   0        2.55        1.69      4.41 o 
   5   8   0        0.08       -3.75      4.83 o 
  -9   9   0        0.00        2.54      3.75 o 
  -8   9   0        8.21        4.05      6.16 o 
  -7   9   0        0.25       -1.57      5.07 o 
  -6   9   0       50.84       51.89      6.46 o 
  -5   9   0       14.54        9.85      4.83 o 
  -4   9   0      107.08       94.53      7.37 o 
  -3   9   0       18.67       13.17      4.41 o 
  -2   9   0       63.75       52.07      5.98 o 
  -1   9   0        8.08       12.99      3.44 o 
   0   9   0        0.90       -1.40      2.61 o 
   1   9   0       68.81       68.80      7.43 o 
   2   9   0       15.68       20.48      4.65 o 
   3   9   0        2.42        2.84      3.87 o 
   4   9   0        7.84        9.36      5.38 o 
  -8  10   0        1.24       12.99      4.65 o 
  -7  10   0        1.10       -4.53      4.77 o 
  -6  10   0        3.93        3.68      3.93 o 
  -5  10   0       32.14       35.34      5.56 o 
  -4  10   0        4.37       -3.81      5.07 o 
  -3  10   0        2.12        3.75      3.32 o 
  -2  10   0        5.75       12.26      3.68 o 
  -1  10   0       53.59       52.19      6.28 o 
   0  10   0       39.01       34.98      7.61 o 
   1  10   0        6.88       11.84      4.89 o 
   2  10   0        0.29       -1.75      4.41 o 
   3  10   0        0.61        1.93      4.77 o 
  -8  11   0        3.03       -4.65      6.04 o 
  -7  11   0       18.68       16.73      6.52 o 
  -6  11   0        2.63        7.55      4.05 o 
  -5  11   0        6.13        6.64      5.80 o 
  -4  11   0        8.10        5.38      5.07 o 
  -3  11   0        5.82        7.43      3.99 o 
  -2  11   0       50.90       58.47      7.31 o 
  -1  11   0       63.46       62.28      8.09 o 
   0  11   0       32.07       39.65      6.61 o 
   1  11   0        0.04        5.50      4.59 o 
   2  11   0        1.93       -1.33      4.17 o 
  -6  12   0       12.81       20.54      6.16 o 
  -5  12   0        1.14       -1.21      4.95 o 
  -4  12   0        0.01       -5.26      5.26 o 
  -3  12   0       10.43       10.81      5.07 o 
  -2  12   0       63.45       61.37      8.28 o 
  -1  12   0        0.11        1.87      4.17 o 
   0  12   0        5.27        7.90      3.99 o 
   2 -13   1        0.01       -5.07      5.07 o 
   3 -13   1        2.75        8.64      4.65 o 
   4 -13   1        3.85        9.36      4.71 o 
  -1 -12   1        0.76        8.70      5.50 o 
   0 -12   1        4.66        9.82      3.45 o 
   1 -12   1       10.61        6.70      4.89 o 
   2 -12   1        4.59        0.00      4.41 o 
   3 -12   1        0.08       -0.60      4.77 o 
   4 -12   1        0.53        0.60      4.41 o 
   5 -12   1        6.20       15.34      5.68 o 
   6 -12   1       10.10        5.74      5.74 o 
  -2 -11   1        2.05        8.88      5.01 o 
  -1 -11   1       25.84       26.70      6.04 o 
   0 -11   1       11.54        8.58      3.96 o 
   1 -11   1       26.97       26.34      5.62 o 
   2 -11   1       18.12       24.22      4.95 o 
   3 -11   1        1.48        7.37      4.53 o 
   4 -11   1       16.04       33.04      5.26 o 
   5 -11   1       12.92       23.20      4.71 o 
   6 -11   1        0.38       -1.15      4.41 o 
   7 -11   1       36.06       36.06      8.03 o 
   8 -11   1        2.34       -3.38      4.95 o 
  -4 -10   1        0.25       -4.53      4.53 o 
  -3 -10   1        0.02        3.68      3.99 o 
  -2 -10   1        1.66        6.16      5.13 o 
  -1 -10   1       62.19       68.80      7.97 o 
   0 -10   1       25.27       24.53      3.34 o 
   1 -10   1      165.75      167.26     10.09 o 
   2 -10   1        0.00        0.48      3.62 o 
   3 -10   1        4.23       10.21      4.05 o 
   4 -10   1       70.97       70.79      7.55 o 
   5 -10   1       22.65       21.38      5.50 o 
   6 -10   1       12.40        3.20      4.89 o 
   7 -10   1        1.80        6.28      3.93 o 
   8 -10   1        2.62        3.75      5.50 o 
  -5  -9   1        6.10       12.68      4.95 o 
  -4  -9   1        2.92        3.02      4.59 o 
  -3  -9   1        3.01        0.00      3.75 o 
  -2  -9   1        0.25        0.48      4.53 o 
  -1  -9   1        0.00        5.01      2.90 o 
   0  -9   1       32.69       35.22      3.81 o 
   1  -9   1        4.63        2.05      3.56 o 
   2  -9   1        7.60       10.45      3.87 o 
   3  -9   1        0.40       -3.26      3.38 o 
   4  -9   1        0.57       -2.11      3.75 o 
   5  -9   1       17.36        7.61      4.35 o 
   6  -9   1        4.76        4.83      4.41 o 
   7  -9   1       10.61        7.97      4.95 o 
   8  -9   1        6.68       -4.11      5.92 o 
   9  -9   1        4.04       -6.46      6.46 o 
  -5  -8   1       11.68       19.81      4.77 o 
  -4  -8   1       15.98       22.95      4.17 o 
  -3  -8   1       25.29       21.50      4.77 o 
  -2  -8   1       54.88       53.04      6.04 o 
  -1  -8   1      100.79       94.29      7.55 o 
   0  -8   1       30.45       30.34      6.61 o 
   1  -8   1       26.07       35.94      4.29 o 
   2  -8   1       26.52       30.63      4.05 o 
   3  -8   1       14.37       12.81      3.50 o 
   4  -8   1        0.20        0.36      2.90 o 
   5  -8   1       54.68       49.35      6.04 o 
   6  -8   1      107.45      114.22      8.58 o 
   7  -8   1       33.38       33.10      6.28 o 
   8  -8   1       30.42       30.44      6.64 o 
   9  -8   1        6.88       -6.16      6.16 o 
  -6  -7   1       19.30       15.89      5.86 o 
  -5  -7   1        6.83        5.92      3.68 o 
  -4  -7   1        1.16        1.39      3.56 o 
  -3  -7   1       11.37       13.41      4.29 o 
  -2  -7   1       98.39       99.73      7.13 o 
  -1  -7   1      100.27       91.88      6.83 o 
   0  -7   1       68.28       69.30      4.04 o 
   1  -7   1      130.92      138.51      7.31 o 
   2  -7   1      458.69      449.53     12.26 o 
   3  -7   1        0.23       -1.87      2.42 o 
   4  -7   1      419.43      405.19     12.62 o 
   5  -7   1        1.60        0.36      3.75 o 
   6  -7   1       36.36       39.81      5.07 o 
   7  -7   1        0.11       -2.30      3.81 o 
   8  -7   1        9.18        5.80      5.13 o 
   9  -7   1       17.50       15.52      5.56 o 
  -7  -6   1        0.24        5.68      4.23 o 
  -6  -6   1        2.32        8.88      3.99 o 
  -5  -6   1        0.08       -0.48      3.50 o 
  -4  -6   1        0.04       -1.69      3.44 o 
  -3  -6   1       49.96       53.28      5.62 o 
  -2  -6   1       13.57       14.07      3.08 o 
  -1  -6   1        0.71       -1.69      2.60 o 
   0  -6   1       18.13       19.60      2.41 o 
   1  -6   1       14.67       14.98      2.36 o 
   2  -6   1       23.15       20.42      3.20 o 
   3  -6   1        4.17        0.00      2.30 o 
   4  -6   1      194.03      203.56      8.58 o 
   5  -6   1      228.74      259.44     10.39 o 
   6  -6   1       41.48       37.93      5.38 o 
   7  -6   1      141.06      142.31      9.06 o 
   8  -6   1      160.65      162.07     10.69 o 
   9  -6   1        8.25        6.40      5.07 o 
  10  -6   1        1.56        5.98      5.01 o 
  -8  -5   1       14.13       14.68      5.80 o 
  -7  -5   1       12.62       12.75      4.83 o 
  -6  -5   1       46.73       35.58      6.46 o 
  -5  -5   1        6.87        9.91      3.93 o 
  -4  -5   1        1.77        2.23      2.84 o 
  -3  -5   1      453.87      425.85     12.26 o 
  -2  -5   1        5.95       11.90      2.66 o 
  -1  -5   1       52.30       46.87      4.23 o 
   0  -5   1       77.45       78.75      5.74 o 
   1  -5   1      400.37      347.39      8.82 o 
   2  -5   1       18.19       18.97      2.90 o 
   3  -5   1      330.58      323.65      9.12 o 
   4  -5   1      130.35      159.77      7.01 o 
   5  -5   1       14.60       18.60      3.14 o 
   6  -5   1      339.50      338.69     12.32 o 
   7  -5   1        0.08        2.11      4.11 o 
   8  -5   1      205.93      196.80     11.66 o 
   9  -5   1       22.27       22.83      6.22 o 
  10  -5   1       13.44        9.85      6.34 o 
  -8  -4   1        0.02        4.35      4.05 o 
  -7  -4   1        2.17       -1.09      4.05 o 
  -6  -4   1       53.41       48.75      5.68 o 
  -5  -4   1      100.47      100.03      7.25 o 
  -4  -4   1      156.40      163.70      8.09 o 
  -3  -4   1      108.06       97.25      5.68 o 
  -2  -4   1      258.35      269.22      8.34 o 
  -1  -4   1      609.76      628.45     11.17 o 
   0  -4   1      126.07      126.11      3.46 o 
   1  -4   1      528.65      534.40      9.54 o 
   2  -4   1      217.41      222.35      6.52 o 
   3  -4   1       77.94       79.55      4.59 o 
   4  -4   1      292.52      347.14      9.79 o 
   5  -4   1       92.16       98.34      5.98 o 
   6  -4   1      207.18      224.16      9.66 o 
   7  -4   1       54.20       46.39      6.28 o 
   8  -4   1        0.18        0.48      4.35 o 
   9  -4   1        0.41        3.99      3.99 o 
  10  -4   1       19.73       31.53      6.40 o 
  -9  -3   1        1.61        3.99      4.65 o 
  -8  -3   1       52.41       52.31      7.61 o 
  -7  -3   1        6.32        0.97      4.89 o 
  -6  -3   1        3.31       -1.27      3.56 o 
  -5  -3   1        1.34        3.14      2.60 o 
  -4  -3   1      143.41      183.45      7.91 o 
  -3  -3   1      328.65      403.80     10.33 o 
  -2  -3   1     2433.56     2437.50     21.62 o 
  -1  -3   1        0.74       -1.63      1.69 o 
   0  -3   1     7443.59     6339.37    186.71 o 
   1  -3   1      343.17      367.20      6.89 o 
   2  -3   1     2689.60     2620.65     19.51 o 
   3  -3   1      418.49      475.26      9.85 o 
   4  -3   1      407.10      425.73     10.39 o 
   5  -3   1        8.98        7.91      2.72 o 
   6  -3   1      481.79      455.57     13.41 o 
   7  -3   1      131.54      138.75      8.64 o 
   8  -3   1      169.54      163.09     10.27 o 
   9  -3   1        0.73        7.43      3.75 o 
  10  -3   1        2.04        1.33      6.16 o 
  -9  -2   1        2.67        3.75      5.98 o 
  -8  -2   1       54.49       52.13      6.77 o 
  -7  -2   1      192.77      160.86      9.91 o 
  -6  -2   1      119.99      109.82      7.31 o 
  -5  -2   1        0.05       -2.66      2.66 o 
  -4  -2   1      152.42      188.34      7.43 o 
  -3  -2   1     2551.94     2781.57     23.98 o 
  -2  -2   1      188.56      208.15      5.80 o 
  -1  -2   1     3278.33     3055.99     75.51 o 
   0  -2   1     4289.25     3747.09     52.13 o 
   1  -2   1      291.61      272.24      5.07 o 
   2  -2   1       11.40        6.95      1.63 o 
   3  -2   1      755.58      907.94     12.68 o 
   4  -2   1       16.62       13.35      2.60 o 
   5  -2   1      100.82      112.47      6.28 o 
   6  -2   1        5.38        8.64      2.96 o 
   7  -2   1      487.70      453.94     15.10 o 
   8  -2   1        4.67       -2.48      4.89 o 
   9  -2   1        6.13        4.05      5.13 o 
  -9  -1   1        4.01        1.81      3.99 o 
  -8  -1   1        2.83        5.56      3.26 o 
  -7  -1   1        7.45        9.85      3.87 o 
  -6  -1   1      103.78      107.58      6.95 o 
  -5  -1   1        1.05        1.45      1.99 o 
  -4  -1   1      176.74      192.93      7.13 o 
  -3  -1   1       44.18       41.44      3.38 o 
  -2  -1   1      744.84      836.18     10.03 o 
  -1  -1   1      815.90      757.71      7.37 o 
   0  -1   1       14.96       18.49      0.98 o 
   1  -1   1     1238.97     1263.66      9.54 o 
   2  -1   1      141.75      182.00      4.83 o 
   3  -1   1     1135.53     1113.80     14.07 o 
   4  -1   1      425.32      522.98     11.24 o 
   5  -1   1      104.24       98.46      5.80 o 
   6  -1   1       81.21       88.67      6.22 o 
   7  -1   1       33.79       41.92      6.16 o 
   8  -1   1       18.29       13.71      4.41 o 
   9  -1   1        1.72       -4.17      4.83 o 
 -10   0   1       29.47       20.54      7.49 o 
  -9   0   1        0.34       -1.15      3.62 o 
  -8   0   1       21.67       18.85      5.50 o 
  -7   0   1      106.14      111.33      8.70 o 
  -6   0   1      137.27      135.37      7.49 o 
  -5   0   1        4.03        2.11      1.87 o 
  -4   0   1     2354.50     2600.11     23.74 o 
  -3   0   1      347.52      337.30      7.37 o 
  -2   0   1      216.67      323.35      5.80 o 
  -1   0   1     4177.53     4071.69     60.22 o 
   0   0   1       32.77       20.73      1.27 o 
   1   0   1       53.61       46.21      2.23 o 
   2   0   1      946.83      974.81     11.24 o 
   3   0   1     1383.00     1628.45     17.46 o 
   4   0   1       95.53      114.47      5.62 o 
   5   0   1      256.62      291.63      9.79 o 
   6   0   1      128.24      138.75      8.22 o 
   7   0   1       25.38       24.52      5.50 o 
   8   0   1        0.12       -3.68      3.87 o 
   9   0   1       20.04       23.50      5.32 o 
 -10   1   1        2.01       -1.27      5.62 o 
  -9   1   1        4.51       13.17      4.05 o 
  -8   1   1        8.19        6.52      4.17 o 
  -7   1   1       32.32       27.24      4.95 o 
  -6   1   1        9.29       12.14      3.20 o 
  -5   1   1        2.71        5.68      1.93 o 
  -4   1   1      109.65      105.47      5.01 o 
  -3   1   1        1.08        1.57      1.27 o 
  -2   1   1     1671.53     1926.60     13.71 o 
  -1   1   1       68.61       74.96      2.48 o 
   0   1   1     4620.76     3879.12     46.47 o 
   1   1   1       56.12       62.88      2.90 o 
   2   1   1     1844.02     2046.20     17.70 o 
   3   1   1      908.04      993.90     14.62 o 
   4   1   1      273.07      334.58      9.79 o 
   5   1   1       40.86       54.24      4.95 o 
   6   1   1      106.65       87.59      7.19 o 
   7   1   1        0.21       -1.87      4.05 o 
   8   1   1       19.77       27.79      5.50 o 
   9   1   1       12.16       16.85      5.38 o 
 -10   2   1        0.15        2.54      4.23 o 
  -9   2   1       34.83       21.99      5.68 o 
  -8   2   1       72.69       61.85      7.01 o 
  -7   2   1      190.42      200.97      9.48 o 
  -6   2   1       13.93       22.05      3.32 o 
  -5   2   1      204.40      237.99      8.15 o 
  -4   2   1       46.96       38.05      3.32 o 
  -3   2   1     1918.57     2106.79     18.12 o 
  -2   2   1     2298.62     2361.94     16.49 o 
  -1   2   1    12694.01    10841.04    133.31 o 
   0   2   1     6822.19     5698.79     84.99 o 
   1   2   1      144.36      119.42      4.29 o 
   2   2   1      475.72      486.38      9.73 o 
   3   2   1        0.08        4.41      2.05 o 
   4   2   1      288.01      292.90      9.85 o 
   5   2   1      156.51      165.15      8.40 o 
   6   2   1       48.91       38.60      5.50 o 
   7   2   1       47.50       43.73      6.10 o 
   8   2   1       26.37       26.52      5.50 o 
 -10   3   1        4.65        1.21      5.32 o 
  -9   3   1        9.05        6.34      5.50 o 
  -8   3   1      720.92      677.44     19.75 o 
  -7   3   1      132.61      118.69      7.43 o 
  -6   3   1      299.17      313.38     10.45 o 
  -5   3   1       60.45       71.82      5.01 o 
  -4   3   1       47.44       47.18      3.44 o 
  -3   3   1       23.26       32.32      2.84 o 
  -2   3   1       61.68       74.78      3.50 o 
  -1   3   1    15857.36    13324.51    176.62 o 
   0   3   1      155.35      140.26      3.44 o 
   1   3   1      113.03      116.88      4.83 o 
   2   3   1      177.55      202.60      6.83 o 
   3   3   1      531.84      510.60     12.14 o 
   4   3   1      105.51      110.30      6.70 o 
   5   3   1        0.00        0.79      2.42 o 
   6   3   1        9.15       10.15      4.05 o 
   7   3   1        7.14        3.26      5.32 o 
   8   3   1       23.27       16.97      6.64 o 
 -10   4   1        1.02        1.87      4.11 o 
  -9   4   1      189.39      195.71     11.78 o 
  -8   4   1      481.24      546.00     17.46 o 
  -7   4   1      363.62      355.90     13.23 o 
  -6   4   1      340.83      351.37     11.60 o 
  -5   4   1       18.37       25.25      3.68 o 
  -4   4   1       13.02       18.00      2.84 o 
  -3   4   1       57.02       59.74      3.81 o 
  -2   4   1     1091.98     1054.00     14.13 o 
  -1   4   1      627.03      604.89     10.69 o 
   0   4   1        0.14        2.63      1.60 o 
   1   4   1       13.79        4.35      2.17 o 
   2   4   1     1226.93     1198.55     18.54 o 
   3   4   1       74.87       85.65      5.92 o 
   4   4   1        3.79        4.41      3.20 o 
   5   4   1        3.20        0.42      3.02 o 
   6   4   1        1.10        8.03      3.38 o 
   7   4   1        0.01       -0.60      4.47 o 
 -10   5   1       25.13       23.56      5.56 o 
  -9   5   1        0.41        0.54      4.95 o 
  -8   5   1      278.67      281.18     13.17 o 
  -7   5   1      207.82      212.62     10.51 o 
  -6   5   1       68.97       73.03      6.16 o 
  -5   5   1       39.50       31.77      4.29 o 
  -4   5   1      133.02      160.68      6.83 o 
  -3   5   1      240.06      257.56      8.40 o 
  -2   5   1      421.22      378.49      9.73 o 
  -1   5   1        1.60        1.09      1.87 o 
   0   5   1       75.84       85.39      7.31 o 
   1   5   1        6.43        4.53      2.42 o 
   2   5   1        4.01        4.59      2.84 o 
   3   5   1        7.09        5.32      3.50 o 
   4   5   1       13.97       16.07      3.87 o 
   5   5   1       10.46        7.19      4.17 o 
   6   5   1        5.80       13.23      4.89 o 
   7   5   1        3.11        1.93      5.07 o 
 -10   6   1        1.88        2.54      5.26 o 
  -9   6   1       13.16        9.36      6.58 o 
  -8   6   1      154.65      146.90     10.63 o 
  -7   6   1       23.54       25.67      4.41 o 
  -6   6   1       12.53       10.33      3.81 o 
  -5   6   1      112.41      128.24      7.13 o 
  -4   6   1       18.84       21.75      3.38 o 
  -3   6   1       30.04       34.91      4.11 o 
  -2   6   1      164.12      186.95      7.55 o 
  -1   6   1       26.07       26.64      3.32 o 
   0   6   1      132.32      134.86      4.72 o 
   1   6   1       73.75       78.65      6.16 o 
   2   6   1      230.51      236.97     10.33 o 
   3   6   1      127.12      148.66      8.82 o 
   4   6   1        8.35        3.26      4.59 o 
   5   6   1        4.40        5.32      4.23 o 
   6   6   1       55.20       63.67      8.09 o 
 -10   7   1       16.82       10.99      6.10 o 
  -9   7   1       66.09       77.74      8.03 o 
  -8   7   1        0.90        4.05      3.99 o 
  -7   7   1      100.65      103.47      7.73 o 
  -6   7   1        0.73       -0.42      2.72 o 
  -5   7   1        0.03        4.35      2.54 o 
  -4   7   1        4.07        7.37      3.14 o 
  -3   7   1       25.02       12.08      3.56 o 
  -2   7   1       39.63       37.21      4.23 o 
  -1   7   1        7.67        7.07      3.38 o 
   0   7   1      118.19      128.62     12.23 o 
   1   7   1        9.41        8.52      3.62 o 
   2   7   1        0.99        2.48      3.02 o 
   3   7   1        1.56        5.56      3.38 o 
   4   7   1       17.52       11.96      4.89 o 
   5   7   1        1.62        3.50      4.11 o 
   6   7   1        0.32        6.64      4.83 o 
 -10   8   1        9.28        8.70      7.19 o 
  -9   8   1        0.35        4.77      4.71 o 
  -8   8   1       35.27       36.97      6.10 o 
  -7   8   1       33.73       32.26      5.80 o 
  -6   8   1       39.03       25.79      5.32 o 
  -5   8   1      166.18      188.40      9.60 o 
  -4   8   1        3.87        3.02      3.75 o 
  -3   8   1       10.64       12.50      3.68 o 
  -2   8   1       10.20       13.89      3.62 o 
  -1   8   1      178.86      165.03      8.58 o 
   0   8   1       46.64       50.28      4.38 o 
   1   8   1       56.12       57.02      6.64 o 
   2   8   1       20.30       20.72      4.35 o 
   3   8   1        0.11       -3.14      4.05 o 
   4   8   1        0.13        4.11      4.35 o 
   5   8   1        6.15        0.00      4.83 o 
  -9   9   1        2.57        5.68      5.92 o 
  -8   9   1        2.13        5.13      4.11 o 
  -7   9   1       65.23       72.49      8.28 o 
  -6   9   1      129.77      140.02      9.48 o 
  -5   9   1       15.50       19.39      4.47 o 
  -4   9   1        9.33        9.91      4.05 o 
  -3   9   1        3.17        4.65      3.26 o 
  -2   9   1       66.68       76.11      6.58 o 
  -1   9   1        0.01        0.85      3.56 o 
   0   9   1       34.26       29.28      4.00 o 
   1   9   1        0.52        2.48      3.38 o 
   2   9   1        1.51       -1.09      4.29 o 
   3   9   1       10.79        8.82      4.89 o 
   4   9   1        1.55        0.66      4.59 o 
  -9  10   1        1.59        1.99      5.32 o 
  -8  10   1        2.67        1.21      4.35 o 
  -7  10   1        4.06        5.68      5.32 o 
  -6  10   1        3.81        3.20      4.11 o 
  -5  10   1       14.04       20.11      4.59 o 
  -4  10   1        9.36        7.31      4.41 o 
  -3  10   1       18.49       20.66      5.32 o 
  -2  10   1       30.58       28.15      5.92 o 
  -1  10   1        2.43        1.03      3.75 o 
   0  10   1        0.43       -3.25      3.25 o 
   1  10   1        0.34        3.93      4.41 o 
   2  10   1        6.48       -2.42      5.19 o 
   3  10   1        3.05        1.99      4.11 o 
  -8  11   1        6.54        6.64      6.22 o 
  -7  11   1        0.16        3.08      5.19 o 
  -6  11   1        0.07        0.60      4.59 o 
  -5  11   1       42.52       39.32      6.58 o 
  -4  11   1        1.22       -0.54      3.99 o 
  -3  11   1        0.94        8.70      3.93 o 
  -2  11   1       11.90       17.64      5.13 o 
  -1  11   1        6.15       10.27      4.41 o 
   0  11   1        0.00       -3.87      3.87 o 
   1  11   1        0.13       -5.26      5.26 o 
  -6  12   1        3.17        5.19      5.32 o 
  -5  12   1        0.03       -4.41      4.59 o 
  -4  12   1        8.06        8.64      5.50 o 
  -3  12   1        0.31        2.48      4.41 o 
  -2  12   1        4.92        3.14      5.92 o 
  -1  12   1        1.94        3.87      3.50 o 
   2 -13   2        5.42        4.65      5.44 o 
   3 -13   2        6.11        7.25      4.53 o 
   4 -13   2        7.65        0.00      5.62 o 
  -1 -12   2        0.60        2.60      5.50 o 
   0 -12   2        5.37        0.79      7.49 o 
   1 -12   2        5.40        0.60      4.71 o 
   2 -12   2        2.45        0.60      4.83 o 
   3 -12   2       10.30       16.43      5.13 o 
   4 -12   2        3.63        5.38      4.53 o 
   5 -12   2        0.13       -5.07      5.07 o 
   6 -12   2        6.90        7.07      4.95 o 
  -3 -11   2       13.69       23.38      5.62 o 
  -2 -11   2       48.61       65.60      8.09 o 
  -1 -11   2        1.36       -5.19      5.19 o 
   0 -11   2        2.83        6.27      5.22 o 
   1 -11   2        8.01        3.20      4.29 o 
   2 -11   2       90.41       90.06      8.76 o 
   3 -11   2        8.77       12.50      4.77 o 
   4 -11   2       42.20       43.25      6.22 o 
   5 -11   2        1.12        6.10      4.05 o 
   6 -11   2        0.01       -1.75      5.07 o 
   7 -11   2        0.45       -0.60      5.32 o 
  -4 -10   2        1.59        8.46      4.83 o 
  -3 -10   2        6.94       12.50      5.13 o 
  -2 -10   2        2.42        1.63      4.53 o 
  -1 -10   2        6.58        6.64      5.62 o 
   0 -10   2       18.72       20.09      3.19 o 
   1 -10   2       25.84       45.97      5.62 o 
   2 -10   2       34.43       38.48      5.26 o 
   3 -10   2        9.12        3.68      4.11 o 
   4 -10   2        0.43        4.29      3.81 o 
   5 -10   2        1.37       -2.54      3.75 o 
   6 -10   2        4.20        1.63      4.05 o 
   7 -10   2       30.73       36.18      6.58 o 
   8 -10   2       16.30       16.61      5.68 o 
  -5  -9   2        1.76        2.60      4.11 o 
  -4  -9   2        2.40        2.90      4.71 o 
  -3  -9   2       44.11       49.47      5.86 o 
  -2  -9   2        0.61       -3.38      4.05 o 
  -1  -9   2        3.73        3.99      4.41 o 
   0  -9   2       10.21        9.62      2.99 o 
   1  -9   2       44.48       40.05      6.16 o 
   2  -9   2       11.76       12.81      4.17 o 
   3  -9   2       13.50       12.62      4.05 o 
   4  -9   2       50.46       42.59      5.98 o 
   5  -9   2       14.36       13.17      4.29 o 
   6  -9   2        2.95        4.95      4.29 o 
   7  -9   2        0.19        0.00      4.59 o 
   8  -9   2        0.99        4.23      3.68 o 
   9  -9   2        0.21       -3.99      4.35 o 
  -6  -8   2        0.29        1.93      4.41 o 
  -5  -8   2        0.96        0.60      4.77 o 
  -4  -8   2        0.17        1.03      3.44 o 
  -3  -8   2        1.35        0.91      3.81 o 
  -2  -8   2       40.17       39.81      5.50 o 
  -1  -8   2       53.92       38.90      5.74 o 
   0  -8   2      418.46      400.26     12.72 o 
   1  -8   2      252.09      243.31     10.15 o 
   2  -8   2        3.32        5.92      3.38 o 
   3  -8   2       27.20       23.68      4.41 o 
   4  -8   2       44.66       37.63      5.07 o 
   5  -8   2       19.77       20.66      4.59 o 
   6  -8   2      281.32      256.42     12.32 o 
   7  -8   2       19.35       11.66      5.68 o 
   8  -8   2       56.68       59.80      7.55 o 
   9  -8   2        6.16        3.20      6.04 o 
  -7  -7   2        1.65        4.71      4.41 o 
  -6  -7   2        0.01       -4.11      4.29 o 
  -5  -7   2       35.09       35.34      6.28 o 
  -4  -7   2       11.10       10.51      4.05 o 
  -3  -7   2       39.97       51.53      5.56 o 
  -2  -7   2       18.73       19.57      3.68 o 
  -1  -7   2       14.89       13.17      3.99 o 
   0  -7   2        4.68        5.53      1.79 o 
   1  -7   2      323.51      319.90     10.51 o 
   2  -7   2       54.82       65.00      5.01 o 
   3  -7   2       23.02       25.79      3.99 o 
   4  -7   2        0.37       -1.39      2.54 o 
   5  -7   2        1.12        2.23      2.78 o 
   6  -7   2        1.43        1.69      3.08 o 
   7  -7   2        0.27        1.93      3.44 o 
   8  -7   2       22.94       23.98      6.04 o 
   9  -7   2       12.46       19.81      5.74 o 
  -7  -6   2       26.24       25.07      7.31 o 
  -6  -6   2       69.88       75.81      7.79 o 
  -5  -6   2       90.98       82.75      7.85 o 
  -4  -6   2        4.28        3.62      3.20 o 
  -3  -6   2       77.44       66.69      5.56 o 
  -2  -6   2      126.17      143.10      7.19 o 
  -1  -6   2     1414.39     1401.99     20.96 o 
   0  -6   2        9.70        3.47      1.87 o 
   1  -6   2      159.14      141.47      6.34 o 
   2  -6   2       56.55       55.81      4.47 o 
   3  -6   2       11.40        8.52      3.20 o 
   4  -6   2      471.22      499.42     13.11 o 
   5  -6   2       65.87       63.00      5.80 o 
   6  -6   2      213.52      179.40     10.33 o 
   7  -6   2       10.74        9.18      4.83 o 
   8  -6   2       16.86       16.31      5.50 o 
   9  -6   2       22.13       18.12      6.10 o 
  -8  -5   2        0.04       -4.89      4.89 o 
  -7  -5   2      112.12      102.39      9.66 o 
  -6  -5   2       45.69       36.73      5.50 o 
  -5  -5   2       40.35       37.81      5.19 o 
  -4  -5   2        1.26       -3.38      3.38 o 
  -3  -5   2       11.48        8.52      2.84 o 
  -2  -5   2     1710.20     1666.50     21.93 o 
  -1  -5   2       81.85       76.23      4.83 o 
   0  -5   2     1270.15     1314.67     12.13 o 
   1  -5   2        8.90       15.46      2.54 o 
   2  -5   2      188.68      205.74      7.19 o 
   3  -5   2      153.75      205.19      7.67 o 
   4  -5   2       38.74       38.54      3.62 o 
   5  -5   2      225.66      256.18      9.85 o 
   6  -5   2       38.15       33.10      5.07 o 
   7  -5   2       37.45       45.24      5.74 o 
   8  -5   2        0.35        4.65      3.20 o 
   9  -5   2        7.24       16.67      4.95 o 
  -8  -4   2        2.95       -1.81      5.19 o 
  -7  -4   2        2.66        6.16      4.17 o 
  -6  -4   2       45.03       41.26      4.77 o 
  -5  -4   2        2.07       -3.20      3.20 o 
  -4  -4   2      165.09      171.01      8.22 o 
  -3  -4   2      216.56      225.61      8.09 o 
  -2  -4   2      488.10      555.48     11.42 o 
  -1  -4   2      237.03      260.10      7.37 o 
   0  -4   2       24.67       23.92      1.86 o 
   1  -4   2     3789.40     3562.54     24.52 o 
   2  -4   2      431.78      453.40      9.48 o 
   3  -4   2       19.04       12.75      2.66 o 
   4  -4   2       60.13       61.13      4.83 o 
   5  -4   2      100.29       93.69      5.98 o 
   6  -4   2       17.79       12.93      3.50 o 
   7  -4   2       85.93       90.18      7.43 o 
   8  -4   2        1.65        2.54      4.11 o 
   9  -4   2        6.25        9.48      5.74 o 
  -9  -3   2        6.75       13.53      5.13 o 
  -8  -3   2        9.16       12.75      4.89 o 
  -7  -3   2       15.04        5.68      5.44 o 
  -6  -3   2       46.94       43.61      5.62 o 
  -5  -3   2        1.49        5.68      3.02 o 
  -4  -3   2     1037.10     1105.40     18.30 o 
  -3  -3   2     1235.48     1360.73     18.06 o 
  -2  -3   2      102.17      111.02      4.77 o 
  -1  -3   2      659.46      681.24     10.21 o 
   0  -3   2     1186.90     1028.96     33.80 o 
   1  -3   2     1372.53     1357.83     13.71 o 
   2  -3   2     1497.46     1583.50     16.25 o 
   3  -3   2     1813.43     1962.06     20.30 o 
   4  -3   2      754.82      850.86     15.34 o 
   5  -3   2      113.99      123.23      7.01 o 
   6  -3   2       10.54        7.67      3.38 o 
   7  -3   2      117.74      129.99      8.94 o 
   8  -3   2        1.12       -3.08      4.53 o 
   9  -3   2        0.01        0.60      4.65 o 
  -9  -2   2        7.93       12.14      4.53 o 
  -8  -2   2        1.34        1.57      3.68 o 
  -7  -2   2        0.04        4.83      3.56 o 
  -6  -2   2      140.96      129.75      7.91 o 
  -5  -2   2       57.63       54.67      4.89 o 
  -4  -2   2       28.49       40.05      3.87 o 
  -3  -2   2      159.19      193.84      6.34 o 
  -2  -2   2     1068.02     1030.20     12.38 o 
  -1  -2   2     1943.45     1917.48     14.62 o 
   0  -2   2    23502.79    19550.74    309.66 o 
   1  -2   2     1307.47     1317.00     12.20 o 
   2  -2   2      862.34      867.65     11.48 o 
   3  -2   2       48.59       43.07      3.32 o 
   4  -2   2       76.57       88.55      5.19 o 
   5  -2   2       84.51      113.38      6.46 o 
   6  -2   2      104.25       90.30      6.46 o 
   7  -2   2      102.75       96.10      7.79 o 
   8  -2   2       15.89       24.46      5.07 o 
   9  -2   2        6.95        9.73      5.50 o 
 -10  -1   2        3.53       -4.05      6.34 o 
  -9  -1   2        0.40       -2.30      4.29 o 
  -8  -1   2        8.22        0.97      4.83 o 
  -7  -1   2      166.93      148.90      9.18 o 
  -6  -1   2       23.25       19.45      3.50 o 
  -5  -1   2        9.41       11.36      2.36 o 
  -4  -1   2      897.93      970.88     15.04 o 
  -3  -1   2       70.88       63.61      3.68 o 
  -2  -1   2       17.46       21.99      1.93 o 
  -1  -1   2     2075.27     1949.19     12.68 o 
   0  -1   2      850.66      824.52      5.55 o 
   1  -1   2     1179.95     1170.76     10.87 o 
   2  -1   2     2408.96     2506.24     19.09 o 
   3  -1   2       84.05       99.79      4.71 o 
   4  -1   2        5.71        1.27      1.99 o 
   5  -1   2        4.10        3.14      2.23 o 
   6  -1   2       44.25       42.10      5.44 o 
   7  -1   2      310.77      315.07     13.23 o 
   8  -1   2       24.71       26.28      5.74 o 
   9  -1   2        2.43        7.55      4.35 o 
 -10   0   2       48.58       52.13      7.79 o 
  -9   0   2       25.02       22.05      6.58 o 
  -8   0   2       54.15       54.24      6.52 o 
  -7   0   2      230.69      244.88     10.63 o 
  -6   0   2      438.51      466.87     13.05 o 
  -5   0   2      531.80      567.56     12.62 o 
  -4   0   2        1.58       -0.60      1.75 o 
  -3   0   2     1742.36     1824.70     16.79 o 
  -2   0   2     1676.52     1856.05     14.01 o 
  -1   0   2      941.18      915.85      8.15 o 
   0   0   2      145.15      120.32      2.28 o 
   1   0   2     1048.04      867.65      9.66 o 
   2   0   2      674.63      735.67     10.81 o 
   3   0   2     1979.13     2172.27     21.75 o 
   4   0   2      278.25      317.49      9.73 o 
   5   0   2      317.69      319.78     11.36 o 
   6   0   2      196.07      213.71     10.45 o 
   7   0   2      444.03      407.49     15.64 o 
   8   0   2        1.09       -1.69      5.19 o 
   9   0   2        1.62        5.86      4.05 o 
 -10   1   2       28.35       28.03      5.62 o 
  -9   1   2        2.32        3.20      4.11 o 
  -8   1   2     1332.59     1233.88     25.55 o 
  -7   1   2        0.82       -2.30      3.20 o 
  -6   1   2      223.87      230.87      9.30 o 
  -5   1   2       64.24       57.26      4.71 o 
  -4   1   2      141.23      138.21      5.44 o 
  -3   1   2      257.82      313.08      6.95 o 
  -2   1   2     2513.00     2578.06     16.73 o 
  -1   1   2     3603.08     3411.71     17.15 o 
   0   1   2     2253.17     2183.05     18.63 o 
   1   1   2        3.24        3.08      1.51 o 
   2   1   2      252.60      281.55      7.19 o 
   3   1   2        5.72        7.73      2.23 o 
   4   1   2      251.72      243.73      9.30 o 
   5   1   2      202.42      217.58      9.73 o 
   6   1   2      622.36      587.80     17.40 o 
   7   1   2       75.08       72.06      7.13 o 
   8   1   2        7.61       -5.80      5.80 o 
 -10   2   2        0.18        1.81      2.78 o 
  -9   2   2       77.49       88.25      8.03 o 
  -8   2   2      248.52      258.29     12.14 o 
  -7   2   2        0.05       -1.87      3.32 o 
  -6   2   2       37.76       43.37      4.11 o 
  -5   2   2       69.23       90.91      5.38 o 
  -4   2   2      844.10     1006.28     14.50 o 
  -3   2   2        1.73        0.97      1.51 o 
  -2   2   2      390.84      374.99      7.01 o 
  -1   2   2      231.96      211.54      5.19 o 
   0   2   2     2912.82     2820.60     35.88 o 
   1   2   2        5.61       13.53      1.99 o 
   2   2   2      146.58      114.10      5.19 o 
   3   2   2        0.13        0.79      2.23 o 
   4   2   2      285.84      301.54     10.39 o 
   5   2   2       36.41       36.54      5.01 o 
   6   2   2        0.04        8.64      3.56 o 
   7   2   2        5.91        4.29      5.13 o 
   8   2   2        1.48        4.95      4.11 o 
 -10   3   2        0.24       -4.53      4.53 o 
  -9   3   2       97.85       85.35      8.34 o 
  -8   3   2      119.26      118.21      8.52 o 
  -7   3   2      141.32      134.94      8.34 o 
  -6   3   2       18.34       18.06      3.38 o 
  -5   3   2     1375.03     1620.53     21.14 o 
  -4   3   2      177.39      210.15      7.01 o 
  -3   3   2      157.66      171.43      5.80 o 
  -2   3   2     1607.49     1509.27     15.71 o 
  -1   3   2     3143.46     2996.00     21.81 o 
   0   3   2      289.41      258.40      6.46 o 
   1   3   2        3.68       -1.75      1.75 o 
   2   3   2        4.22        8.70      2.42 o 
   3   3   2       62.30       60.34      4.95 o 
   4   3   2        2.84        2.84      2.90 o 
   5   3   2       23.05       15.46      4.23 o 
   6   3   2       59.89       43.67      6.10 o 
   7   3   2       13.35       19.45      5.56 o 
   8   3   2       17.79       28.51      5.44 o 
 -10   4   2        2.42        0.00      4.89 o 
  -9   4   2       92.99       97.13      8.28 o 
  -8   4   2      115.91      128.90      9.24 o 
  -7   4   2       16.05        9.91      3.87 o 
  -6   4   2      156.00      178.74      8.15 o 
  -5   4   2      143.60      159.95      7.25 o 
  -4   4   2        5.66        7.97      2.23 o 
  -3   4   2       24.18       31.83      3.20 o 
  -2   4   2     1506.78     1501.78     17.52 o 
  -1   4   2     3017.08     2641.13     23.01 o 
   0   4   2      642.04      603.85     15.74 o 
   1   4   2        7.26        7.73      1.81 o 
   2   4   2       42.91       39.99      4.17 o 
   3   4   2        8.69       11.72      3.38 o 
   4   4   2        3.85       -3.14      3.44 o 
   5   4   2        2.15        5.50      4.05 o 
   6   4   2      137.03      128.30      9.60 o 
   7   4   2       23.91       36.48      6.40 o 
 -10   5   2       54.61       47.36      7.55 o 
  -9   5   2        0.79       -2.66      5.19 o 
  -8   5   2       54.74       47.18      6.16 o 
  -7   5   2       80.26       71.76      7.01 o 
  -6   5   2      464.90      484.38     13.95 o 
  -5   5   2        9.59       12.26      2.72 o 
  -4   5   2        0.04       -2.11      2.11 o 
  -3   5   2      243.90      294.05      9.00 o 
  -2   5   2      154.69      136.15      5.92 o 
  -1   5   2      578.94      553.31     12.02 o 
   0   5   2       19.86       19.96      2.18 o 
   1   5   2        0.27        0.30      2.05 o 
   2   5   2        1.32        2.96      2.05 o 
   3   5   2      105.95       93.69      7.13 o 
   4   5   2       34.62       32.14      5.19 o 
   5   5   2        8.93       10.69      4.23 o 
   6   5   2        3.25        6.40      4.23 o 
   7   5   2        1.39       -0.66      5.13 o 
 -10   6   2       48.61       50.80      7.37 o 
  -9   6   2      108.97       97.86      9.24 o 
  -8   6   2      167.86      168.29     10.75 o 
  -7   6   2        9.38       13.83      2.84 o 
  -6   6   2       56.03       53.64      5.44 o 
  -5   6   2        3.65        0.97      3.20 o 
  -4   6   2        2.40        5.74      2.23 o 
  -3   6   2      220.12      214.68      8.46 o 
  -2   6   2      882.97      840.95     16.31 o 
  -1   6   2       21.68       17.82      3.08 o 
   0   6   2      292.58      302.05      7.39 o 
   1   6   2      374.50      373.24     12.38 o 
   2   6   2      235.32      210.81     10.09 o 
   3   6   2       48.11       49.71      5.74 o 
   4   6   2        2.98        7.91      3.75 o 
   5   6   2        5.92        9.54      4.35 o 
   6   6   2        0.19        2.54      4.05 o 
 -10   7   2        0.98       -5.80      5.80 o 
  -9   7   2       65.18       75.81      8.46 o 
  -8   7   2       50.81       45.18      6.77 o 
  -7   7   2        4.42        5.80      3.32 o 
  -6   7   2       15.48       13.71      3.93 o 
  -5   7   2       40.51       46.33      5.26 o 
  -4   7   2       81.65       81.30      6.22 o 
  -3   7   2        0.41       -1.33      2.84 o 
  -2   7   2        1.72       -2.66      3.26 o 
  -1   7   2       21.47       28.51      3.87 o 
   0   7   2        8.60       11.41      7.40 o 
   1   7   2      445.69      418.97     14.13 o 
   2   7   2       37.97       47.60      5.80 o 
   3   7   2        0.20       -1.93      3.02 o 
   4   7   2       16.11       31.41      5.13 o 
   5   7   2        0.22       -4.71      4.71 o 
 -10   8   2        0.16       -5.32      5.80 o 
  -9   8   2       74.72       99.24      9.18 o 
  -8   8   2       20.40       17.64      6.22 o 
  -7   8   2        5.83        0.97      4.77 o 
  -6   8   2        0.37       -2.23      3.26 o 
  -5   8   2      113.82      111.69      8.52 o 
  -4   8   2       19.09       24.22      4.71 o 
  -3   8   2       27.95       27.79      4.47 o 
  -2   8   2       30.42       27.54      4.59 o 
  -1   8   2       59.92       67.59      6.83 o 
   0   8   2      289.22      270.37     14.65 o 
   1   8   2        0.75        0.48      3.87 o 
   2   8   2        4.57       -2.48      4.77 o 
   3   8   2       24.58       33.65      5.62 o 
   4   8   2       39.41       43.67      6.52 o 
  -9   9   2       37.01       38.42      7.07 o 
  -8   9   2       43.78       50.38      7.13 o 
  -7   9   2        9.73       11.54      4.89 o 
  -6   9   2       16.56       18.97      4.23 o 
  -5   9   2        8.96       12.38      4.29 o 
  -4   9   2        0.12        0.91      3.32 o 
  -3   9   2        4.18        1.33      3.44 o 
  -2   9   2        4.87       -0.42      4.71 o 
  -1   9   2        0.01       -4.35      4.35 o 
   0   9   2      118.58      114.09     12.78 o 
   1   9   2       69.91       67.29      7.67 o 
   2   9   2       40.45       46.21      7.37 o 
   3   9   2        0.80       -0.60      5.19 o 
  -9  10   2       11.58       13.41      5.01 o 
  -8  10   2        5.35       17.28      5.38 o 
  -7  10   2       16.64       20.05      6.40 o 
  -6  10   2      101.31      110.78      9.36 o 
  -5  10   2        7.47        6.16      5.19 o 
  -4  10   2        0.63       -4.35      4.35 o 
  -3  10   2       17.69       16.37      4.65 o 
  -2  10   2      100.39      100.27      8.64 o 
  -1  10   2        6.68       14.07      4.35 o 
   0  10   2       29.53       23.90      4.33 o 
   1  10   2       16.34        9.42      5.50 o 
   2  10   2        0.04        4.47      4.17 o 
  -8  11   2        0.10       -1.33      4.83 o 
  -7  11   2        0.03        1.87      4.95 o 
  -6  11   2       37.66       52.37      6.95 o 
  -5  11   2        2.43       -0.54      4.65 o 
  -4  11   2       24.09       28.69      6.83 o 
  -3  11   2        0.04        2.23      4.05 o 
  -2  11   2        4.86       16.01      4.11 o 
  -1  11   2        0.00       -1.21      4.71 o 
   0  11   2       30.11       41.68      4.68 o 
   1  11   2        0.32       -2.66      4.71 o 
  -6  12   2        2.58        0.66      5.38 o 
  -5  12   2        6.07        1.27      6.10 o 
  -4  12   2        3.42        7.55      5.38 o 
  -3  12   2        1.92        3.14      4.35 o 
  -2  12   2        8.22        7.73      5.01 o 
  -1  12   2        2.29        7.37      3.99 o 
   1 -13   3        1.65        4.05      4.89 o 
   2 -13   3        3.99       10.51      5.74 o 
   3 -13   3        0.45       -3.93      4.53 o 
   4 -13   3       32.67       35.28      7.97 o 
  -1 -12   3        9.13        5.80      5.56 o 
   0 -12   3       32.37       33.08      4.62 o 
   1 -12   3        0.22       -2.36      4.23 o 
   2 -12   3        0.07       -0.60      4.53 o 
   3 -12   3        0.12       -5.44      5.44 o 
   4 -12   3        5.14        9.00      4.77 o 
   5 -12   3        0.87       -2.48      4.65 o 
   6 -12   3       10.20        9.12      4.89 o 
  -3 -11   3        0.38       -6.40      6.40 o 
  -2 -11   3        8.78        9.73      5.32 o 
  -1 -11   3       22.00       29.05      6.16 o 
   0 -11   3       10.66        7.02      3.63 o 
   1 -11   3        2.02       -2.11      5.07 o 
   2 -11   3        8.50        8.82      4.71 o 
   3 -11   3       17.30       19.93      5.68 o 
   4 -11   3        0.68        1.63      4.29 o 
   5 -11   3       47.19       52.97      7.91 o 
   6 -11   3       12.96       13.77      5.68 o 
   7 -11   3        0.43       -1.27      5.38 o 
  -4 -10   3        0.15        7.01      4.65 o 
  -3 -10   3       60.45       80.88      8.94 o 
  -2 -10   3       60.13       66.02      7.13 o 
  -1 -10   3       81.44       79.31      7.61 o 
   0 -10   3        0.57        4.40      2.72 o 
   1 -10   3       16.45       18.48      5.62 o 
   2 -10   3        8.88       10.99      3.75 o 
   3 -10   3        4.10        8.88      4.17 o 
   4 -10   3        0.28       -1.45      4.17 o 
   5 -10   3       23.44       18.42      5.32 o 
   6 -10   3       60.64       73.75      7.55 o 
   7 -10   3        2.63        1.81      4.95 o 
   8 -10   3        0.27        7.85      3.93 o 
  -5  -9   3        6.07       -2.54      5.44 o 
  -4  -9   3        0.51       10.21      3.68 o 
  -3  -9   3       55.07       62.34      7.61 o 
  -2  -9   3       51.50       44.82      7.01 o 
  -1  -9   3       46.80       44.76      5.92 o 
   0  -9   3      144.92      146.45      6.19 o 
   1  -9   3       28.95       31.11      4.53 o 
   2  -9   3       12.94        8.46      3.38 o 
   3  -9   3        0.41        2.05      3.50 o 
   4  -9   3       66.57       56.12      6.04 o 
   5  -9   3        5.43        5.13      3.93 o 
   6  -9   3        2.13        4.59      4.41 o 
   7  -9   3        0.13       -4.59      4.59 o 
   8  -9   3        3.32       -6.10      6.10 o 
  -6  -8   3        4.03        6.34      5.07 o 
  -5  -8   3        0.03       -2.23      4.65 o 
  -4  -8   3       17.86       20.72      4.23 o 
  -3  -8   3       12.08       22.23      4.71 o 
  -2  -8   3        0.38        1.63      3.44 o 
  -1  -8   3       69.65       73.87      6.40 o 
   0  -8   3       62.43       62.61      4.30 o 
   1  -8   3       82.63       81.00      6.22 o 
   2  -8   3      131.73      139.35      8.03 o 
   3  -8   3        7.69        5.50      3.32 o 
   4  -8   3       62.63       56.36      6.04 o 
   5  -8   3       60.31       72.55      6.70 o 
   6  -8   3       42.07       38.72      6.52 o 
   7  -8   3       32.64       43.73      6.70 o 
   8  -8   3        0.30       -1.75      5.32 o 
   9  -8   3       12.62       13.29      5.50 o 
  -7  -7   3        4.36       -5.98      5.98 o 
  -6  -7   3       16.84       12.62      4.83 o 
  -5  -7   3       11.16       13.65      4.89 o 
  -4  -7   3        0.97       -0.42      2.42 o 
  -3  -7   3       67.44       56.84      5.92 o 
  -2  -7   3       44.50       39.63      5.07 o 
  -1  -7   3       46.38       44.16      5.38 o 
   0  -7   3      147.16      159.58     10.96 o 
   1  -7   3        4.58        5.13      2.84 o 
   2  -7   3      380.71      374.63     11.30 o 
   3  -7   3       35.66       30.50      3.93 o 
   4  -7   3        4.95        4.95      3.26 o 
   5  -7   3      213.76      203.68     10.27 o 
   6  -7   3        0.00        2.23      4.05 o 
   7  -7   3        0.05       -3.50      3.87 o 
   8  -7   3       32.94       36.91      6.77 o 
   9  -7   3        0.00        0.00      4.71 o 
  -7  -6   3        7.44       10.09      4.35 o 
  -6  -6   3       32.65       25.97      5.13 o 
  -5  -6   3       72.17       73.33      7.25 o 
  -4  -6   3       38.67       38.72      4.65 o 
  -3  -6   3      150.24      133.86      7.91 o 
  -2  -6   3      427.91      420.78     12.14 o 
  -1  -6   3      246.02      259.20      9.42 o 
   0  -6   3      156.23      170.88      5.15 o 
   1  -6   3       13.01       14.38      2.78 o 
   2  -6   3      379.78      363.09     10.63 o 
   3  -6   3       23.99       20.24      3.38 o 
   4  -6   3       40.41       33.52      4.35 o 
   5  -6   3       11.57       10.99      3.81 o 
   6  -6   3       59.92       65.78      6.64 o 
   7  -6   3       38.50       43.73      5.68 o 
   8  -6   3       20.59       26.46      5.38 o 
   9  -6   3       11.74       12.62      6.22 o 
  -8  -5   3        0.12       -5.62      5.62 o 
  -7  -5   3        1.42        4.89      4.71 o 
  -6  -5   3       27.20       21.14      5.07 o 
  -5  -5   3       15.15       17.82      3.99 o 
  -4  -5   3        6.78        6.58      3.44 o 
  -3  -5   3        5.79       -0.30      2.84 o 
  -2  -5   3       26.86       30.69      3.38 o 
  -1  -5   3      496.08      513.26     11.54 o 
   0  -5   3     1717.68     1626.99     33.01 o 
   1  -5   3      312.06      303.83      8.52 o 
   2  -5   3      917.28      874.84     14.86 o 
   3  -5   3        6.84       11.90      2.72 o 
   4  -5   3      142.87      140.92      7.31 o 
   5  -5   3        1.37        4.83      2.48 o 
   6  -5   3       23.25       20.96      4.05 o 
   7  -5   3       27.79       31.35      4.89 o 
   8  -5   3        0.12        8.09      2.84 o 
   9  -5   3        0.08       -1.87      5.19 o 
  -9  -4   3       38.34       31.47      7.67 o 
  -8  -4   3       15.31       15.64      5.19 o 
  -7  -4   3      187.87      183.75     10.87 o 
  -6  -4   3        0.47       -0.42      3.14 o 
  -5  -4   3        0.52       -2.54      2.78 o 
  -4  -4   3        0.10       -1.81      2.48 o 
  -3  -4   3       30.35       40.17      3.81 o 
  -2  -4   3     1249.27     1260.04     17.22 o 
  -1  -4   3      409.38      415.28      9.30 o 
   0  -4   3     1316.63     1280.85     10.96 o 
   1  -4   3      657.79      697.67     11.66 o 
   2  -4   3     1481.31     1446.21     17.70 o 
   3  -4   3      811.53      909.81     15.16 o 
   4  -4   3        7.33       11.24      2.78 o 
   5  -4   3      130.43      136.57      7.43 o 
   6  -4   3        1.46       -1.57      2.96 o 
   7  -4   3       58.64       55.87      6.83 o 
   8  -4   3        9.93       13.47      4.23 o 
   9  -4   3        0.03       -0.60      4.53 o 
  -9  -3   3        2.32        1.87      3.93 o 
  -8  -3   3       48.20       40.47      7.07 o 
  -7  -3   3       28.03       22.11      4.89 o 
  -6  -3   3       69.47       81.49      6.77 o 
  -5  -3   3       24.90       23.13      3.75 o 
  -4  -3   3       33.45       35.88      3.38 o 
  -3  -3   3       11.54        7.31      2.60 o 
  -2  -3   3     1990.10     1937.23     18.85 o 
  -1  -3   3     2427.23     2452.48     19.45 o 
   0  -3   3      120.39      110.33      3.47 o 
   1  -3   3      216.45      198.07      5.86 o 
   2  -3   3      792.57      871.52     12.87 o 
   3  -3   3     3567.91     3823.24     29.78 o 
   4  -3   3       41.01       34.97      4.17 o 
   5  -3   3       17.22       16.07      3.50 o 
   6  -3   3        3.12        1.15      3.38 o 
   7  -3   3      111.94       88.37      8.40 o 
   8  -3   3        3.66       -2.17      4.83 o 
   9  -3   3       20.01        9.42      5.68 o 
  -9  -2   3        2.01        0.00      4.83 o 
  -8  -2   3      146.03      103.71      9.54 o 
  -7  -2   3       17.85       17.15      4.65 o 
  -6  -2   3      472.17      499.55     14.13 o 
  -5  -2   3       78.19       88.55      5.86 o 
  -4  -2   3     1017.25     1005.25     16.01 o 
  -3  -2   3      242.37      220.42      6.83 o 
  -2  -2   3       29.15       28.87      2.54 o 
  -1  -2   3      139.39      148.11      4.53 o 
   0  -2   3       80.86       66.67      2.36 o 
   1  -2   3     1211.16     1282.69     13.47 o 
   2  -2   3        8.50       11.48      1.87 o 
   3  -2   3     1341.40     1538.50     18.91 o 
   4  -2   3      110.23      110.54      5.92 o 
   5  -2   3       24.95       37.93      4.77 o 
   6  -2   3       16.50       13.11      4.05 o 
   7  -2   3        2.63        2.36      4.47 o 
   8  -2   3       23.30       16.01      5.86 o 
   9  -2   3        1.17       -5.74      5.74 o 
 -10  -1   3       38.11       48.38      7.73 o 
  -9  -1   3        0.05        1.15      4.23 o 
  -8  -1   3      218.68      214.32     11.30 o 
  -7  -1   3       71.27       55.99      6.46 o 
  -6  -1   3        9.05        7.67      3.14 o 
  -5  -1   3       32.16       39.56      3.68 o 
  -4  -1   3      437.14      540.44     11.30 o 
  -3  -1   3        0.51        0.18      1.51 o 
  -2  -1   3     3019.47     2993.89     19.69 o 
  -1  -1   3      328.50      300.03      5.80 o 
   0  -1   3     2836.12     2641.90     24.19 o 
   1  -1   3      318.98      312.11      6.64 o 
   2  -1   3      557.13      602.66     10.45 o 
   3  -1   3     1346.56     1471.21     18.85 o 
   4  -1   3      461.41      489.76     12.38 o 
   5  -1   3      408.17      414.50     12.62 o 
   6  -1   3      335.18      314.77     12.75 o 
   7  -1   3        3.37        5.80      3.75 o 
   8  -1   3       20.21       13.11      5.56 o 
   9  -1   3        0.02       -1.33      5.01 o 
 -10   0   3       19.45       13.17      5.86 o 
  -9   0   3       67.61       71.10      7.13 o 
  -8   0   3       12.21       26.09      4.71 o 
  -7   0   3       35.18       31.11      4.77 o 
  -6   0   3      199.61      196.50      8.46 o 
  -5   0   3      339.09      395.77     10.51 o 
  -4   0   3       91.40      104.92      5.07 o 
  -3   0   3     1794.15     2004.83     18.06 o 
  -2   0   3      617.10      663.06      9.18 o 
  -1   0   3      907.46      908.42      9.79 o 
   0   0   3       12.96       16.94      1.28 o 
   1   0   3       37.56       38.54      2.90 o 
   2   0   3       15.18        8.82      1.99 o 
   3   0   3      210.40      208.15      7.61 o 
   4   0   3      468.75      501.48     12.81 o 
   5   0   3        2.58        5.38      3.08 o 
   6   0   3       33.59       41.08      5.68 o 
   7   0   3        7.49        4.05      3.99 o 
   8   0   3        6.20       -3.56      5.44 o 
 -10   1   3        0.87        3.68      4.47 o 
  -9   1   3       12.81       10.99      4.71 o 
  -8   1   3      424.96      416.25     14.80 o 
  -7   1   3      280.82      236.66     10.21 o 
  -6   1   3      168.61      164.12      7.97 o 
  -5   1   3        1.75        2.23      1.99 o 
  -4   1   3       37.75       42.89      3.50 o 
  -3   1   3     1583.81     1535.06     15.89 o 
  -2   1   3      165.41      172.33      4.95 o 
  -1   1   3    10449.69     9189.46    137.18 o 
   0   1   3       12.83       14.30      1.47 o 
   1   1   3       41.40       27.91      2.42 o 
   2   1   3      177.15      190.09      6.52 o 
   3   1   3       23.41       20.11      2.90 o 
   4   1   3        2.33        2.54      2.60 o 
   5   1   3       18.44       20.24      4.17 o 
   6   1   3      442.27      433.04     15.16 o 
   7   1   3        6.25        5.86      3.68 o 
   8   1   3        3.53        4.95      3.50 o 
 -10   2   3        2.43       10.15      3.50 o 
  -9   2   3        0.25       -1.03      3.93 o 
  -8   2   3      136.04      143.04      9.06 o 
  -7   2   3       51.21       45.18      5.50 o 
  -6   2   3      114.86      118.21      6.70 o 
  -5   2   3      358.37      405.01     10.63 o 
  -4   2   3     2670.59     3010.38     25.37 o 
  -3   2   3        0.01        1.33      1.87 o 
  -2   2   3        7.52       31.35      2.78 o 
  -1   2   3      956.52      940.26     11.96 o 
   0   2   3     1908.55     1807.20     87.53 o 
   1   2   3      321.91      319.72      8.28 o 
   2   2   3      262.40      275.69      8.52 o 
   3   2   3       42.47       42.83      3.93 o 
   4   2   3       32.61       26.34      3.93 o 
   5   2   3       15.36       22.29      3.62 o 
   6   2   3      191.64      180.43     10.45 o 
   7   2   3       31.86       36.36      7.19 o 
   8   2   3        2.16        0.00      5.38 o 
 -10   3   3        5.61        9.48      4.71 o 
  -9   3   3        1.43        8.64      4.11 o 
  -8   3   3      208.78      207.91     10.57 o 
  -7   3   3       36.78       46.63      4.95 o 
  -6   3   3      238.31      275.26      9.79 o 
  -5   3   3        0.08        0.00      2.42 o 
  -4   3   3      679.59      789.37     13.59 o 
  -3   3   3      592.20      658.29     11.66 o 
  -2   3   3     1724.32     1701.60     17.82 o 
  -1   3   3      280.26      240.95      6.89 o 
   0   3   3        0.68        2.25      1.39 o 
   1   3   3       30.53       28.39      3.26 o 
   2   3   3       90.03       82.39      5.19 o 
   3   3   3      325.90      340.50     11.36 o 
   4   3   3       30.67       26.40      4.71 o 
   5   3   3      346.26      344.55     14.07 o 
   6   3   3       25.76       28.87      6.34 o 
   7   3   3       24.43       30.44      6.22 o 
 -10   4   3       32.89       27.85      7.25 o 
  -9   4   3        7.22       11.78      4.53 o 
  -8   4   3        0.00        0.91      3.14 o 
  -7   4   3       41.95       46.03      4.77 o 
  -6   4   3        0.85        2.60      2.42 o 
  -5   4   3        2.14        6.16      2.48 o 
  -4   4   3       75.36       65.66      4.59 o 
  -3   4   3      621.54      680.76     12.75 o 
  -2   4   3      460.12      436.54     10.39 o 
  -1   4   3     1654.23     1620.41     19.39 o 
   0   4   3      350.66      380.92      8.88 o 
   1   4   3       14.56       11.66      2.84 o 
   2   4   3       10.00       18.79      3.14 o 
   3   4   3        0.04       -3.32      3.32 o 
   4   4   3       40.83       42.46      5.68 o 
   5   4   3       70.55       69.04      7.49 o 
   6   4   3        5.97        9.12      4.77 o 
   7   4   3        0.67        0.66      3.99 o 
 -10   5   3        0.51        2.42      5.01 o 
  -9   5   3       40.85       40.35      6.52 o 
  -8   5   3       18.14       16.91      4.77 o 
  -7   5   3        0.17        3.20      2.96 o 
  -6   5   3      114.32      133.55      7.43 o 
  -5   5   3       45.16       50.68      4.95 o 
  -4   5   3      153.03      164.12      7.31 o 
  -3   5   3      154.84      168.65      7.19 o 
  -2   5   3      183.16      190.27      7.67 o 
  -1   5   3      659.85      597.34     13.41 o 
   0   5   3       93.81       83.84      5.83 o 
   1   5   3       91.36       72.55      6.04 o 
   2   5   3       11.78        5.74      3.26 o 
   3   5   3        0.17       -1.21      3.26 o 
   4   5   3       68.46       67.11      7.37 o 
   5   5   3        0.00        1.09      4.65 o 
   6   5   3        2.19        2.48      4.47 o 
 -10   6   3       22.32       31.95      6.64 o 
  -9   6   3      110.13      115.74     10.21 o 
  -8   6   3       33.29       23.86      6.52 o 
  -7   6   3       19.81       23.62      4.89 o 
  -6   6   3      158.21      155.60      8.88 o 
  -5   6   3        7.21        4.11      3.02 o 
  -4   6   3       71.21       72.06      5.50 o 
  -3   6   3        1.32        3.62      2.48 o 
  -2   6   3      920.10      809.90     16.61 o 
  -1   6   3      108.20       92.96      6.16 o 
   0   6   3      682.40      660.05     11.13 o 
   1   6   3       14.74       15.83      3.81 o 
   2   6   3       81.98       83.84      7.07 o 
   3   6   3       44.70       46.39      5.98 o 
   4   6   3       13.27       21.56      4.77 o 
   5   6   3        4.08        8.94      3.99 o 
 -10   7   3       24.70       29.18      7.07 o 
  -9   7   3       27.39       30.50      6.46 o 
  -8   7   3        1.06        0.00      4.11 o 
  -7   7   3       31.59       35.76      5.56 o 
  -6   7   3       99.56       87.83      7.49 o 
  -5   7   3       33.10       40.11      5.56 o 
  -4   7   3       64.79       61.85      6.34 o 
  -3   7   3       59.36       46.27      5.07 o 
  -2   7   3      618.15      540.68     14.98 o 
  -1   7   3       20.62       23.62      4.23 o 
   0   7   3      250.22      255.58      9.63 o 
   1   7   3       53.71       45.24      5.68 o 
   2   7   3        0.83        2.36      3.38 o 
   3   7   3        0.44        5.19      2.78 o 
   4   7   3        0.37        9.36      3.38 o 
   5   7   3        0.25        3.93      4.59 o 
 -10   8   3       12.03       20.54      6.10 o 
  -9   8   3        8.19       11.30      5.68 o 
  -8   8   3       32.98       33.83      5.68 o 
  -7   8   3        5.11       10.75      3.08 o 
  -6   8   3       42.86       45.12      5.68 o 
  -5   8   3       28.50       29.60      4.95 o 
  -4   8   3       22.84       31.23      4.41 o 
  -3   8   3        4.48        1.21      3.75 o 
  -2   8   3       78.99       66.26      6.83 o 
  -1   8   3        0.03        2.11      2.66 o 
   0   8   3       11.76        7.41      3.06 o 
   1   8   3        0.00       -2.90      3.32 o 
   2   8   3       63.03       64.03      7.25 o 
   3   8   3       46.21       46.81      7.07 o 
   4   8   3        0.47        0.00      4.23 o 
  -9   9   3      105.09      123.77     11.11 o 
  -8   9   3       36.78       45.00      6.95 o 
  -7   9   3       41.64       35.70      7.43 o 
  -6   9   3       12.76       18.42      4.89 o 
  -5   9   3        2.37        1.39      3.93 o 
  -4   9   3        8.69        4.59      4.59 o 
  -3   9   3       34.19       34.67      5.98 o 
  -2   9   3        1.77        1.39      3.68 o 
  -1   9   3       22.94       26.46      4.77 o 
   0   9   3        9.55        9.36      3.48 o 
   1   9   3       42.91       50.44      6.64 o 
   2   9   3        4.18       -5.07      5.07 o 
   3   9   3       17.45       25.49      5.68 o 
  -8  10   3        5.60       10.57      4.77 o 
  -7  10   3       72.34       66.87      8.82 o 
  -6  10   3       13.86       13.77      5.07 o 
  -5  10   3        1.96        0.00      4.11 o 
  -4  10   3        1.95        5.68      3.99 o 
  -3  10   3        1.93        4.65      4.47 o 
  -2  10   3        6.28        7.37      4.17 o 
  -1  10   3        7.05        8.22      5.13 o 
   0  10   3       25.05       20.92      4.48 o 
   1  10   3        2.66        6.83      4.77 o 
   2  10   3        5.61        4.71      5.50 o 
  -7  11   3        3.43        3.81      4.71 o 
  -6  11   3        2.17       -5.07      5.07 o 
  -5  11   3       29.15       30.69      5.92 o 
  -4  11   3       37.26       39.02      7.31 o 
  -3  11   3        6.47        4.11      4.59 o 
  -2  11   3       20.27       27.48      5.62 o 
  -1  11   3        4.92        8.70      5.32 o 
   0  11   3        7.53        5.32      3.75 o 
  -6  12   3       38.30       41.74      7.61 o 
  -5  12   3        3.32       -0.66      4.77 o 
  -4  12   3        6.88       11.72      5.56 o 
  -3  12   3        5.37       10.51      5.01 o 
  -2  12   3       10.93        4.71      5.50 o 
   1 -13   4        1.96       10.69      5.07 o 
   2 -13   4        2.83        7.91      5.38 o 
   3 -13   4       60.45       60.10      8.88 o 
   4 -13   4       19.81       24.22      7.01 o 
  -1 -12   4       21.61       18.54      6.22 o 
   0 -12   4        0.22        0.06      5.19 o 
   1 -12   4        4.63       -0.60      4.77 o 
   2 -12   4       17.76       11.17      6.34 o 
   3 -12   4        0.37        4.77      3.68 o 
   4 -12   4       20.24       13.95      7.13 o 
   5 -12   4       26.37       18.36      6.16 o 
   6 -12   4        0.73       -6.10      6.10 o 
  -3 -11   4       91.03       97.37     10.93 o 
  -2 -11   4        1.02        0.60      4.23 o 
  -1 -11   4       17.10       14.13      5.38 o 
   0 -11   4        0.16       -2.64      2.64 o 
   1 -11   4        0.03        0.54      3.20 o 
   2 -11   4        0.65       -4.59      4.59 o 
   3 -11   4        2.64        5.32      3.81 o 
   4 -11   4      222.95      266.20     13.83 o 
   5 -11   4        4.73        5.74      4.59 o 
   6 -11   4        3.54        9.85      3.87 o 
   7 -11   4        8.90        7.91      6.28 o 
  -4 -10   4       87.62       97.67      9.85 o 
  -3 -10   4       11.78       16.67      5.01 o 
  -2 -10   4       21.95       14.86      5.32 o 
  -1 -10   4        0.07       -1.03      3.81 o 
   0 -10   4       79.84       71.86      5.74 o 
   1 -10   4       14.93       12.56      3.87 o 
   2 -10   4        7.95        9.30      4.35 o 
   3 -10   4        0.06       -4.71      4.71 o 
   4 -10   4        9.14       -2.96      5.80 o 
   5 -10   4       91.47       98.46      8.58 o 
   6 -10   4        4.67        9.66      5.19 o 
   7 -10   4        7.54       13.59      5.80 o 
  -5  -9   4        2.17        1.87      4.41 o 
  -4  -9   4        7.66        3.38      5.80 o 
  -3  -9   4       72.95       63.06      7.85 o 
  -2  -9   4       30.10       24.34      5.56 o 
  -1  -9   4       77.12       77.98      7.43 o 
   0  -9   4       30.84       31.58      4.41 o 
   1  -9   4        3.49        0.42      2.66 o 
   2  -9   4       10.17        7.79      3.68 o 
   3  -9   4       18.41       16.13      4.71 o 
   4  -9   4        1.02        2.72      2.48 o 
   5  -9   4       47.48       44.88      6.40 o 
   6  -9   4        1.64        4.23      3.50 o 
   7  -9   4       28.50       22.05      5.92 o 
   8  -9   4        9.05       15.46      4.71 o 
  -6  -8   4       12.62       16.19      5.13 o 
  -5  -8   4        1.30        3.32      4.53 o 
  -4  -8   4       21.15       20.42      5.44 o 
  -3  -8   4      407.03      412.99     15.22 o 
  -2  -8   4       14.58       20.90      4.47 o 
  -1  -8   4      140.66      124.13      8.03 o 
   0  -8   4       79.75       91.14      4.97 o 
   1  -8   4        0.66        3.20      2.84 o 
   2  -8   4        0.82       -1.81      3.26 o 
   3  -8   4       19.39       23.56      4.29 o 
   4  -8   4        5.81        9.36      3.44 o 
   5  -8   4      115.73      105.53      8.40 o 
   6  -8   4       60.00       68.02      7.25 o 
   7  -8   4       19.01        8.82      6.28 o 
   8  -8   4        0.01       -4.47      4.47 o 
  -7  -7   4       12.88        6.40      4.83 o 
  -6  -7   4        3.87        3.38      4.35 o 
  -5  -7   4       16.02       12.93      5.50 o 
  -4  -7   4       24.51       18.97      5.74 o 
  -3  -7   4       66.43       63.49      6.52 o 
  -2  -7   4      301.93      301.30     11.54 o 
  -1  -7   4      109.86      101.36      6.95 o 
   0  -7   4      442.86      452.92      9.05 o 
   1  -7   4       75.67       72.24      5.62 o 
   2  -7   4       28.04       23.38      3.62 o 
   3  -7   4       25.16       18.42      3.81 o 
   4  -7   4       48.72       46.93      5.62 o 
   5  -7   4        0.50       -0.42      3.32 o 
   6  -7   4       18.06       19.99      5.13 o 
   7  -7   4       14.82       14.20      5.26 o 
   8  -7   4        7.90       14.32      4.11 o 
  -8  -6   4       20.89       33.89      6.58 o 
  -7  -6   4        7.41        4.11      4.35 o 
  -6  -6   4        1.17        0.00      3.93 o 
  -5  -6   4        3.94       -1.33      4.17 o 
  -4  -6   4        0.99        0.00      3.20 o 
  -3  -6   4       12.35       14.13      2.90 o 
  -2  -6   4      456.59      438.23     12.32 o 
  -1  -6   4       18.50       21.20      3.81 o 
   0  -6   4      198.13      200.66      5.55 o 
   1  -6   4       69.59       58.77      4.65 o 
   2  -6   4      244.30      249.77      9.18 o 
   3  -6   4      108.36      122.74      6.77 o 
   4  -6   4       12.75       10.63      3.99 o 
   5  -6   4       63.16       61.13      6.52 o 
   6  -6   4       27.76       38.66      5.26 o 
   7  -6   4       46.34       48.26      6.34 o 
   8  -6   4       21.14       23.80      5.68 o 
   9  -6   4       61.17       72.85      8.94 o 
  -8  -5   4       23.27       14.13      6.34 o 
  -7  -5   4       20.31       17.09      5.26 o 
  -6  -5   4        5.78       10.15      3.87 o 
  -5  -5   4        0.38        3.20      2.84 o 
  -4  -5   4      733.70      714.28     16.85 o 
  -3  -5   4       24.93       28.21      3.81 o 
  -2  -5   4      604.53      580.91     13.05 o 
  -1  -5   4      460.79      438.90     10.69 o 
   0  -5   4       15.36       21.00      2.18 o 
   1  -5   4     1428.43     1372.87     18.54 o 
   2  -5   4       52.57       54.97      4.53 o 
   3  -5   4     1037.23     1043.79     18.06 o 
   4  -5   4      268.57      286.56     10.21 o 
   5  -5   4       28.34       30.08      4.23 o 
   6  -5   4       14.42       15.46      3.50 o 
   7  -5   4       14.63       16.91      4.17 o 
   8  -5   4        0.05       -5.68      5.68 o 
   9  -5   4        0.61        0.00      5.32 o 
  -9  -4   4        4.30       13.11      5.62 o 
  -8  -4   4        0.87       -2.30      5.26 o 
  -7  -4   4        5.24        3.93      3.26 o 
  -6  -4   4        0.00        1.27      3.93 o 
  -5  -4   4       83.78       77.14      5.86 o 
  -4  -4   4        1.89        3.38      2.11 o 
  -3  -4   4       53.05       34.37      3.81 o 
  -2  -4   4      483.06      489.16     11.11 o 
  -1  -4   4     1759.03     1790.15     19.75 o 
   0  -4   4      361.89      350.18      6.13 o 
   1  -4   4       26.29       28.03      2.96 o 
   2  -4   4       21.60       11.78      3.14 o 
   3  -4   4       22.72       13.89      3.26 o 
   4  -4   4      225.38      223.80      8.76 o 
   5  -4   4       43.56       42.59      4.83 o 
   6  -4   4        8.74        7.61      4.29 o 
   7  -4   4       26.05       28.09      5.07 o 
   8  -4   4       56.23       63.97      7.85 o 
   9  -4   4        7.30       15.83      5.80 o 
  -9  -3   4        0.03        0.60      4.53 o 
  -8  -3   4       28.17       39.75      5.74 o 
  -7  -3   4       59.24       56.66      6.16 o 
  -6  -3   4      527.38      498.04     14.74 o 
  -5  -3   4       26.76       26.58      3.68 o 
  -4  -3   4       37.76       43.67      4.11 o 
  -3  -3   4      972.82     1009.54     15.71 o 
  -2  -3   4      101.00      105.71      4.83 o 
  -1  -3   4       79.60       83.00      4.35 o 
   0  -3   4      441.68      448.06      6.36 o 
   1  -3   4      781.86      825.79     12.56 o 
   2  -3   4     2052.88     2134.39     21.75 o 
   3  -3   4        2.34        0.48      2.30 o 
   4  -3   4       16.53       18.91      3.56 o 
   5  -3   4        0.11        0.00      3.38 o 
   6  -3   4       17.54        8.88      3.81 o 
   7  -3   4        7.95        7.91      4.65 o 
   8  -3   4       17.11       15.58      5.56 o 
   9  -3   4        1.79       -1.99      5.01 o 
 -10  -2   4       29.86       41.62      7.61 o 
  -9  -2   4       14.77        8.70      5.19 o 
  -8  -2   4        5.85        7.97      5.38 o 
  -7  -2   4      358.96      322.44     12.99 o 
  -6  -2   4      120.74      118.45      7.13 o 
  -5  -2   4       17.31       23.07      3.08 o 
  -4  -2   4        0.08        1.93      1.69 o 
  -3  -2   4      248.74      254.79      7.61 o 
  -2  -2   4      863.01      850.13     12.20 o 
  -1  -2   4     1377.78     1120.26     13.17 o 
   0  -2   4       15.56       13.77      1.62 o 
   1  -2   4      114.91       98.76      4.41 o 
   2  -2   4     2068.81     2274.53     21.99 o 
   3  -2   4      324.24      343.22      9.85 o 
   4  -2   4        2.87        1.21      2.17 o 
   5  -2   4       52.44       54.24      5.38 o 
   6  -2   4      253.86      224.89     11.17 o 
   7  -2   4       42.46       34.79      5.01 o 
   8  -2   4        3.83        1.21      4.17 o 
 -10  -1   4        0.12        1.93      5.07 o 
  -9  -1   4      151.42      148.53     11.11 o 
  -8  -1   4     1122.45     1037.99     23.74 o 
  -7  -1   4      422.51      436.06     14.32 o 
  -6  -1   4      460.70      491.27     13.71 o 
  -5  -1   4       85.58      111.87      5.92 o 
  -4  -1   4        4.17        3.56      1.93 o 
  -3  -1   4      148.53      125.94      5.19 o 
  -2  -1   4       85.02       84.02      3.87 o 
  -1  -1   4      543.02      524.37      8.70 o 
   0  -1   4     1243.19     1230.56     37.72 o 
   1  -1   4      346.09      279.31      7.19 o 
   2  -1   4      818.43      902.20     14.26 o 
   3  -1   4      164.81      168.35      7.19 o 
   4  -1   4       89.14       86.92      6.16 o 
   5  -1   4        0.11       -1.15      3.08 o 
   6  -1   4        2.97        3.56      3.68 o 
   7  -1   4        6.15        8.88      3.99 o 
   8  -1   4       15.77       15.77      5.62 o 
 -10   0   4        2.88        3.68      5.01 o 
  -9   0   4       13.03       14.86      4.83 o 
  -8   0   4       50.62       45.24      6.89 o 
  -7   0   4      221.22      195.71      9.36 o 
  -6   0   4      246.94      243.01      9.36 o 
  -5   0   4        1.44        2.60      2.54 o 
  -4   0   4        5.11        5.32      1.93 o 
  -3   0   4      991.52      995.53     13.53 o 
  -2   0   4      629.62      581.57      9.48 o 
  -1   0   4      890.56      906.49     11.36 o 
   0   0   4      191.92      189.49      6.10 o 
   1   0   4       60.65       80.88      4.11 o 
   2   0   4      961.65      901.84     14.56 o 
   3   0   4       49.81       60.16      4.53 o 
   4   0   4        0.24        3.26      2.23 o 
   5   0   4        0.09        0.36      3.20 o 
   6   0   4       14.70        8.82      4.41 o 
   7   0   4        0.55        0.54      4.47 o 
   8   0   4        4.02        5.07      4.71 o 
 -10   1   4        2.14        3.62      4.17 o 
  -9   1   4       20.25       28.87      5.56 o 
  -8   1   4        0.44       -3.50      3.68 o 
  -7   1   4       37.36       50.86      5.38 o 
  -6   1   4        2.08        5.92      2.54 o 
  -5   1   4     4430.93     4934.81     35.88 o 
  -4   1   4      481.25      529.57     11.11 o 
  -3   1   4      533.49      507.64      9.85 o 
  -2   1   4      376.77      383.99      7.91 o 
  -1   1   4      554.47      548.11      9.42 o 
   0   1   4     1248.12     1242.16     10.34 o 
   1   1   4      446.78      440.35      9.85 o 
   2   1   4      705.35      750.41     13.95 o 
   3   1   4        5.55        8.46      2.66 o 
   4   1   4       61.53       60.40      5.38 o 
   5   1   4      148.47      163.45      9.24 o 
   6   1   4      136.49      129.02      9.66 o 
   7   1   4        0.18        2.84      3.08 o 
   8   1   4       11.76       15.89      5.86 o 
 -10   2   4        3.02       -4.77      4.77 o 
  -9   2   4        6.60        5.62      5.26 o 
  -8   2   4       17.83       10.87      4.77 o 
  -7   2   4      145.98      174.75      8.88 o 
  -6   2   4       43.75       54.06      4.95 o 
  -5   2   4        2.59        6.77      2.42 o 
  -4   2   4      349.41      409.36      9.97 o 
  -3   2   4      225.96      267.17      7.49 o 
  -2   2   4      713.33      717.67     11.48 o 
  -1   2   4      989.38      997.04     13.59 o 
   0   2   4      121.71      118.45      4.11 o 
   1   2   4      113.75      114.59      5.74 o 
   2   2   4       37.40       33.83      4.35 o 
   3   2   4      157.10      174.33      8.15 o 
   4   2   4        0.11       -1.15      2.54 o 
   5   2   4       59.44       59.68      6.04 o 
   6   2   4       75.69       71.82      8.03 o 
   7   2   4        1.75        4.23      3.99 o 
 -11   3   4        0.41       -1.33      5.38 o 
 -10   3   4      123.09      139.41     10.03 o 
  -9   3   4       14.70       12.14      5.26 o 
  -8   3   4       26.99       17.88      4.41 o 
  -7   3   4       38.54       28.39      4.83 o 
  -6   3   4       69.88       57.08      5.38 o 
  -5   3   4       92.40       82.21      5.07 o 
  -4   3   4      381.13      403.50     10.21 o 
  -3   3   4        4.54        6.58      2.54 o 
  -2   3   4       55.14       40.65      3.62 o 
  -1   3   4      524.30      566.53     11.36 o 
   0   3   4      385.12      368.22      6.83 o 
   1   3   4        6.36        1.03      2.48 o 
   2   3   4      383.24      408.03     11.96 o 
   3   3   4        2.65        3.93      2.78 o 
   4   3   4        9.08        6.70      4.17 o 
   5   3   4       10.56       20.48      3.75 o 
   6   3   4       90.27      109.45      9.12 o 
   7   3   4        0.98        0.66      4.83 o 
 -11   4   4        4.68        3.38      6.34 o 
 -10   4   4        8.90       15.89      5.07 o 
  -9   4   4        0.36        6.16      3.32 o 
  -8   4   4       30.31       36.00      5.38 o 
  -7   4   4      159.43      163.33      9.06 o 
  -6   4   4       69.62       74.00      6.04 o 
  -5   4   4      199.57      209.00      8.52 o 
  -4   4   4      208.18      209.12      7.85 o 
  -3   4   4      552.30      550.16     12.26 o 
  -2   4   4     2846.35     2825.54     26.76 o 
  -1   4   4      282.44      251.77      8.52 o 
   0   4   4      956.13      969.62     12.02 o 
   1   4   4       75.79       72.85      5.19 o 
   2   4   4       55.21       57.99      5.50 o 
   3   4   4       29.03       19.99      4.53 o 
   4   4   4        0.17        1.39      3.68 o 
   5   4   4      120.67      115.86      9.97 o 
   6   4   4        8.87       13.41      5.50 o 
 -10   5   4        1.72        4.17      4.65 o 
  -9   5   4       10.88       10.99      5.38 o 
  -8   5   4       15.01        8.76      4.77 o 
  -7   5   4        0.01       -1.99      3.75 o 
  -6   5   4        0.42       -0.72      3.14 o 
  -5   5   4      215.30      236.60      9.60 o 
  -4   5   4       39.92       50.74      4.53 o 
  -3   5   4      161.20      157.35      7.13 o 
  -2   5   4        3.52        4.17      2.78 o 
  -1   5   4        7.08        4.35      2.60 o 
   0   5   4       71.82       76.26      5.65 o 
   1   5   4      248.19      270.79     10.45 o 
   2   5   4       44.22       39.38      4.95 o 
   3   5   4       12.69       11.66      4.41 o 
   4   5   4      127.00      131.14     10.27 o 
   5   5   4       73.34       68.08      8.15 o 
   6   5   4        8.95       11.90      6.46 o 
 -10   6   4       34.87       17.82      6.70 o 
  -9   6   4       15.97       33.65      5.38 o 
  -8   6   4       36.16       38.54      5.92 o 
  -7   6   4        4.56       10.75      2.84 o 
  -6   6   4        2.43        6.95      3.44 o 
  -5   6   4       56.80       58.59      5.74 o 
  -4   6   4       52.74       54.36      4.71 o 
  -3   6   4      307.88      287.53     10.75 o 
  -2   6   4        9.28        3.26      3.26 o 
  -1   6   4      122.75      116.40      7.13 o 
   0   6   4      122.55      113.56      5.08 o 
   1   6   4       73.58       60.04      6.77 o 
   2   6   4        0.00       -2.66      3.26 o 
   3   6   4      114.55      137.18      9.85 o 
   4   6   4        3.76        6.22      4.35 o 
   5   6   4        5.96        6.40      5.32 o 
 -10   7   4       13.77        9.54      6.10 o 
  -9   7   4       61.29       53.46      7.43 o 
  -8   7   4       62.52       61.79      7.19 o 
  -7   7   4       41.53       43.91      6.10 o 
  -6   7   4       14.09       10.57      4.17 o 
  -5   7   4        2.86        2.78      3.08 o 
  -4   7   4      159.62      137.30      8.58 o 
  -3   7   4        1.24        4.47      2.42 o 
  -2   7   4      227.33      209.60     10.03 o 
  -1   7   4        3.47        7.43      2.90 o 
   0   7   4      114.46      117.25      5.66 o 
   1   7   4      146.46      141.29      9.42 o 
   2   7   4       25.26       31.17      6.10 o 
   3   7   4        2.13        4.47      4.59 o 
   4   7   4        1.03       -3.75      5.92 o 
 -10   8   4        7.15        5.98      6.40 o 
  -9   8   4        0.95        2.42      5.26 o 
  -8   8   4        4.00        8.76      4.59 o 
  -7   8   4      154.33      170.70     11.17 o 
  -6   8   4        0.10        3.26      3.81 o 
  -5   8   4        2.73        4.83      3.56 o 
  -4   8   4        2.33        0.00      3.93 o 
  -3   8   4       56.27       66.87      6.16 o 
  -2   8   4      358.16      317.85     13.23 o 
  -1   8   4       25.86       21.08      5.50 o 
   0   8   4       53.88       51.57      4.22 o 
   1   8   4        5.00        7.73      3.68 o 
   2   8   4       12.90        6.77      5.19 o 
   3   8   4        0.11        2.48      4.53 o 
  -9   9   4        7.29        5.74      6.34 o 
  -8   9   4       98.25      114.47     10.03 o 
  -7   9   4        3.05       -2.72      5.38 o 
  -6   9   4       21.02       21.08      6.52 o 
  -5   9   4       27.97       46.75      5.50 o 
  -4   9   4       72.73       74.54      7.55 o 
  -3   9   4       18.19       18.24      4.59 o 
  -2   9   4        3.19       -4.53      4.53 o 
  -1   9   4        0.51       -2.05      4.41 o 
   0   9   4       17.94       20.31      3.92 o 
   1   9   4       10.21       18.06      5.56 o 
   2   9   4        1.33       -0.60      4.05 o 
  -8  10   4       58.91       66.63      8.70 o 
  -7  10   4        0.38       -5.26      5.26 o 
  -6  10   4       18.69       24.95      6.70 o 
  -5  10   4       10.14       12.62      5.38 o 
  -4  10   4       38.21       39.50      6.89 o 
  -3  10   4       13.77       10.33      5.80 o 
  -2  10   4        0.74        1.09      4.17 o 
  -1  10   4       43.04       51.53      7.85 o 
   0  10   4        0.05       -1.33      4.59 o 
   1  10   4        7.58        6.52      6.34 o 
  -7  11   4        4.35        6.52      6.34 o 
  -6  11   4       14.73       13.83      5.01 o 
  -5  11   4       14.02       13.47      5.74 o 
  -4  11   4        0.62       -3.62      4.23 o 
  -3  11   4        4.57        3.08      5.13 o 
  -2  11   4       15.04       20.05      6.22 o 
  -1  11   4        0.19       -4.59      5.26 o 
   1 -13   5        6.53        0.66      6.40 o 
   2 -13   5        6.47        7.97      5.38 o 
   3 -13   5        8.60        8.70      5.74 o 
  -2 -12   5        1.72        4.05      4.65 o 
  -1 -12   5       15.89       19.75      6.28 o 
   0 -12   5        0.92        1.67      2.97 o 
   1 -12   5        0.00        2.42      4.59 o 
   2 -12   5        1.65        1.81      4.53 o 
   3 -12   5       50.47       48.26      7.01 o 
   4 -12   5       17.91       18.00      5.44 o 
   5 -12   5        0.03       -3.26      5.07 o 
  -3 -11   5       41.00       50.56      7.73 o 
  -2 -11   5        0.10        1.81      3.44 o 
  -1 -11   5        1.23       -1.69      3.81 o 
   0 -11   5        8.14       12.93      3.04 o 
   1 -11   5        0.65       -0.54      4.11 o 
   2 -11   5       16.21       17.09      5.44 o 
   3 -11   5      124.41      133.74     10.21 o 
   4 -11   5        9.26       15.77      6.40 o 
   5 -11   5        2.81       10.09      4.35 o 
   6 -11   5        2.14       -1.27      5.50 o 
  -4 -10   5        0.54        5.56      4.89 o 
  -3 -10   5       17.23       23.98      5.80 o 
  -2 -10   5       12.71       21.26      5.01 o 
  -1 -10   5        8.64       22.59      4.17 o 
   0 -10   5        7.61       10.19      2.77 o 
   1 -10   5        5.03        2.84      4.05 o 
   2 -10   5        1.69        3.81      3.56 o 
   3 -10   5        7.29        8.82      4.95 o 
   4 -10   5      142.90      154.33     10.57 o 
   5 -10   5       17.71       15.28      5.44 o 
   6 -10   5        6.34       10.03      5.19 o 
   7 -10   5       35.25       37.93      7.55 o 
  -5  -9   5        0.03        0.60      4.53 o 
  -4  -9   5      153.83      145.94     10.69 o 
  -3  -9   5      122.54      117.73      9.30 o 
  -2  -9   5        1.65       -3.75      4.11 o 
  -1  -9   5       19.05       16.37      4.35 o 
   0  -9   5        3.43        2.92      2.22 o 
   1  -9   5       37.17       28.57      5.26 o 
   2  -9   5       38.38       33.58      4.29 o 
   3  -9   5       14.68       18.54      5.19 o 
   4  -9   5        7.88       -2.78      4.71 o 
   5  -9   5       59.90       57.51      6.64 o 
   6  -9   5       42.13       41.32      6.28 o 
   7  -9   5        3.92        3.62      5.98 o 
   8  -9   5        9.48        4.71      5.98 o 
  -6  -8   5        8.53       12.32      5.32 o 
  -5  -8   5        5.78        3.32      4.65 o 
  -4  -8   5      264.52      281.61     13.65 o 
  -3  -8   5        0.35        0.42      3.87 o 
  -2  -8   5       14.93       16.55      4.47 o 
  -1  -8   5        6.68        3.50      4.11 o 
   0  -8   5       31.31       28.66      5.41 o 
   1  -8   5       51.45       46.33      5.62 o 
   2  -8   5      180.08      178.92      9.42 o 
   3  -8   5      500.73      510.90     16.07 o 
   4  -8   5       73.89       81.85      7.13 o 
   5  -8   5       34.51       48.26      6.28 o 
   6  -8   5        9.03        4.17      5.44 o 
   7  -8   5       15.93        9.85      4.65 o 
   8  -8   5        3.08        9.06      4.59 o 
  -7  -7   5        2.22        6.89      4.59 o 
  -6  -7   5        0.50       -1.69      4.65 o 
  -5  -7   5       21.73       32.14      5.13 o 
  -4  -7   5       40.79       52.43      6.28 o 
  -3  -7   5      168.83      156.63      8.88 o 
  -2  -7   5      130.45      138.81      7.97 o 
  -1  -7   5      538.10      569.86     14.98 o 
   0  -7   5      284.39      268.63     12.96 o 
   1  -7   5      139.90      154.27      7.67 o 
   2  -7   5        3.34        2.72      3.02 o 
   3  -7   5        1.49        3.26      3.26 o 
   4  -7   5      230.69      234.73     10.39 o 
   5  -7   5        1.05       -3.62      3.62 o 
   6  -7   5       16.32       16.79      4.29 o 
   7  -7   5       27.54       23.38      5.62 o 
   8  -7   5        0.88       -3.14      4.65 o 
  -8  -6   5        1.84       10.45      4.71 o 
  -7  -6   5       11.77       21.26      4.71 o 
  -6  -6   5        0.19        4.05      2.84 o 
  -5  -6   5       43.12       29.72      5.38 o 
  -4  -6   5      451.74      468.80     15.04 o 
  -3  -6   5        5.24        5.26      3.26 o 
  -2  -6   5       71.77       68.62      5.32 o 
  -1  -6   5        0.37        0.60      2.30 o 
   0  -6   5      165.58      140.79      8.85 o 
   1  -6   5       36.85       33.71      4.23 o 
   2  -6   5      868.40      840.29     16.85 o 
   3  -6   5        7.18        5.98      3.44 o 
   4  -6   5        4.14        4.41      3.02 o 
   5  -6   5        0.29        2.48      3.08 o 
   6  -6   5       37.75       32.26      5.07 o 
   7  -6   5        2.28        0.54      4.41 o 
   8  -6   5        8.41       14.74      5.62 o 
  -8  -5   5        0.54       -4.35      4.35 o 
  -7  -5   5       29.85       25.85      6.22 o 
  -6  -5   5        9.63       10.57      4.17 o 
  -5  -5   5       33.86       28.75      5.19 o 
  -4  -5   5        7.45        3.50      3.02 o 
  -3  -5   5        4.07        4.59      2.30 o 
  -2  -5   5       24.45       20.60      3.14 o 
  -1  -5   5       15.38       11.72      2.54 o 
   0  -5   5      254.58      276.56      6.17 o 
   1  -5   5      250.44      274.36      8.94 o 
   2  -5   5      938.81      925.46     16.97 o 
   3  -5   5      228.21      255.03      9.79 o 
   4  -5   5       45.22       60.95      5.56 o 
   5  -5   5       37.91       27.73      4.77 o 
   6  -5   5      114.92      112.65      8.88 o 
   7  -5   5       93.74       91.27      8.70 o 
   8  -5   5        3.90       -4.89      5.32 o 
  -9  -4   5        5.23       10.33      4.65 o 
  -8  -4   5      105.34      109.51      8.88 o 
  -7  -4   5        0.34       -3.81      3.81 o 
  -6  -4   5      357.04      366.72     13.53 o 
  -5  -4   5       42.81       42.52      4.83 o 
  -4  -4   5       85.90       73.87      5.86 o 
  -3  -4   5       10.15        9.42      2.72 o 
  -2  -4   5      771.74      831.59     14.68 o 
  -1  -4   5     1095.31     1082.63     16.01 o 
   0  -4   5       33.37       47.41      2.73 o 
   1  -4   5        3.50        0.00      2.11 o 
   2  -4   5       19.96       14.56      2.96 o 
   3  -4   5       52.53       56.60      4.71 o 
   4  -4   5      140.12      138.27      7.79 o 
   5  -4   5        0.01       -0.36      3.44 o 
   6  -4   5       66.20       49.29      6.64 o 
   7  -4   5        3.20        2.11      4.41 o 
   8  -4   5        4.32        7.31      5.38 o 
  -9  -3   5       11.29       12.75      5.26 o 
  -8  -3   5       23.38       30.38      5.07 o 
  -7  -3   5       15.62       13.95      4.95 o 
  -6  -3   5      225.69      219.99     10.57 o 
  -5  -3   5      165.24      160.68      7.79 o 
  -4  -3   5       18.64       14.20      2.84 o 
  -3  -3   5       10.51        5.26      2.42 o 
  -2  -3   5        0.56       -1.03      1.93 o 
  -1  -3   5     1144.26     1117.18     15.16 o 
   0  -3   5       48.09       44.77      2.37 o 
   1  -3   5      661.41      719.96     12.68 o 
   2  -3   5      300.85      326.67      9.30 o 
   3  -3   5      153.87      156.69      7.01 o 
   4  -3   5       17.02       18.66      3.87 o 
   5  -3   5      119.31      122.56      8.03 o 
   6  -3   5       11.09       10.51      4.05 o 
   7  -3   5        0.15        2.11      3.62 o 
   8  -3   5       34.14       35.70      6.83 o 
 -10  -2   5       26.42       27.85      6.89 o 
  -9  -2   5        1.03        6.28      3.38 o 
  -8  -2   5        5.14       -1.51      4.77 o 
  -7  -2   5       19.16       14.38      5.13 o 
  -6  -2   5       42.53       48.32      5.13 o 
  -5  -2   5      821.32      904.26     17.34 o 
  -4  -2   5       55.30       61.98      4.53 o 
  -3  -2   5      698.64      690.67     12.56 o 
  -2  -2   5       64.15       80.40      4.11 o 
  -1  -2   5       88.28       73.39      3.87 o 
   0  -2   5      100.79      111.07      3.46 o 
   1  -2   5        2.88        4.05      2.05 o 
   2  -2   5      181.61      143.04      6.34 o 
   3  -2   5      213.24      218.36      8.28 o 
   4  -2   5      155.26      167.50      8.22 o 
   5  -2   5        3.53        5.56      3.26 o 
   6  -2   5        0.16       -3.38      3.38 o 
   7  -2   5       40.42       39.63      6.28 o 
   8  -2   5       49.84       48.38      7.37 o 
 -10  -1   5        1.93       -0.60      5.13 o 
  -9  -1   5      110.05       98.58      9.00 o 
  -8  -1   5       68.95       70.43      7.37 o 
  -7  -1   5       42.50       57.57      6.16 o 
  -6  -1   5      154.57      143.10      7.67 o 
  -5  -1   5      431.17      423.31     11.66 o 
  -4  -1   5      257.62      293.45      9.00 o 
  -3  -1   5        2.38        3.02      1.57 o 
  -2  -1   5      286.27      274.24      7.25 o 
  -1  -1   5       55.53       34.79      2.84 o 
   0  -1   5      793.14      729.77      8.24 o 
   1  -1   5       10.05       11.11      2.36 o 
   2  -1   5        0.59        0.97      1.75 o 
   3  -1   5       50.91       52.13      4.71 o 
   4  -1   5        7.09       10.09      2.90 o 
   5  -1   5       41.15       45.12      5.13 o 
   6  -1   5       23.43       18.79      4.95 o 
   7  -1   5       43.97       49.89      7.73 o 
   8  -1   5        8.09        0.00      4.47 o 
 -10   0   5        0.04       -1.81      4.65 o 
  -9   0   5       16.76       17.94      4.77 o 
  -8   0   5       35.48       24.89      4.95 o 
  -7   0   5      100.11       96.10      7.61 o 
  -6   0   5       83.54       95.68      6.16 o 
  -5   0   5       14.33       17.15      3.62 o 
  -4   0   5      867.27      909.93     15.04 o 
  -3   0   5      955.22      957.53     14.13 o 
  -2   0   5        7.33       10.03      2.05 o 
  -1   0   5       39.78       35.28      3.08 o 
   0   0   5      145.34      170.62      7.88 o 
   1   0   5        3.46        5.44      2.48 o 
   2   0   5      200.78      233.95      8.15 o 
   3   0   5       63.02       73.45      5.50 o 
   4   0   5        1.66        2.54      2.54 o 
   5   0   5        3.66       12.93      3.50 o 
   6   0   5       37.83       40.23      4.95 o 
   7   0   5        7.56        9.36      5.07 o 
 -10   1   5        1.03        0.00      5.07 o 
  -9   1   5       66.08       56.12      6.70 o 
  -8   1   5        7.14        1.33      3.81 o 
  -7   1   5        0.34        0.36      2.66 o 
  -6   1   5       50.86       71.10      5.56 o 
  -5   1   5        0.00       -2.48      2.48 o 
  -4   1   5     1445.25     1495.19     19.27 o 
  -3   1   5      425.23      388.28      9.12 o 
  -2   1   5      424.44      435.88      9.36 o 
  -1   1   5      120.06      115.74      4.95 o 
   0   1   5     1885.36     1846.93     14.16 o 
   1   1   5      124.86      153.37      6.58 o 
   2   1   5       22.01       21.50      3.62 o 
   3   1   5       10.40       11.60      3.44 o 
   4   1   5       25.07       21.02      3.44 o 
   5   1   5       15.15       11.90      4.11 o 
   6   1   5        4.10        1.57      3.56 o 
   7   1   5       10.96        7.37      5.44 o 
 -10   2   5        0.01       -5.74      5.74 o 
  -9   2   5       37.23       33.04      5.38 o 
  -8   2   5       13.55       10.51      3.87 o 
  -7   2   5      167.87      147.87      8.09 o 
  -6   2   5       13.20       12.87      3.32 o 
  -5   2   5       48.81       68.92      5.19 o 
  -4   2   5        0.01       -0.72      1.69 o 
  -3   2   5      105.14      118.76      5.56 o 
  -2   2   5      396.59      392.39      9.48 o 
  -1   2   5      100.64      121.78      5.50 o 
   0   2   5      348.55      373.37      6.90 o 
   1   2   5      126.77      122.68      6.40 o 
   2   2   5      130.86      118.57      6.95 o 
   3   2   5       95.33      104.98      6.70 o 
   4   2   5        1.61        4.23      2.48 o 
   5   2   5       56.50       54.85      6.89 o 
   6   2   5       12.89        8.52      5.32 o 
   7   2   5        0.03       -0.66      5.01 o 
 -11   3   5        1.75        0.66      5.26 o 
 -10   3   5        3.41        0.00      6.10 o 
  -9   3   5        4.07        3.56      3.56 o 
  -8   3   5       19.25        9.24      4.53 o 
  -7   3   5       30.26       35.88      5.56 o 
  -6   3   5       10.26       16.91      3.56 o 
  -5   3   5      741.83      785.38     16.01 o 
  -4   3   5      143.48      149.02      6.77 o 
  -3   3   5      128.48      115.37      5.80 o 
  -2   3   5       41.15       43.43      3.87 o 
  -1   3   5       30.91       23.68      3.38 o 
   0   3   5       71.33       53.38      3.10 o 
   1   3   5      241.42      226.03      8.94 o 
   2   3   5      213.43      215.10      9.18 o 
   3   3   5      550.42      562.31     16.25 o 
   4   3   5       42.50       38.96      5.32 o 
   5   3   5       48.55       50.74      7.07 o 
   6   3   5        1.37        4.23      4.77 o 
 -11   4   5       23.01       22.83      6.70 o 
 -10   4   5        2.86       -2.36      4.41 o 
  -9   4   5       22.79       15.46      5.38 o 
  -8   4   5        0.04        4.05      3.20 o 
  -7   4   5        0.05        1.99      3.20 o 
  -6   4   5      468.92      525.88     14.50 o 
  -5   4   5       90.89       90.30      6.46 o 
  -4   4   5       22.41       16.55      3.08 o 
  -3   4   5       28.29       27.36      3.32 o 
  -2   4   5      103.04       88.98      5.44 o 
  -1   4   5      123.39      112.59      7.07 o 
   0   4   5      352.24      346.37      7.82 o 
   1   4   5      153.09      156.99      8.22 o 
   2   4   5      175.51      179.22      9.54 o 
   3   4   5      341.09      333.55     13.71 o 
   4   4   5      198.24      199.46     11.90 o 
   5   4   5        0.30       -4.71      4.71 o 
   6   4   5        1.34        1.33      4.35 o 
 -10   5   5        8.49       16.19      5.80 o 
  -9   5   5       15.78       11.11      5.86 o 
  -8   5   5        0.19        0.48      3.44 o 
  -7   5   5       22.38       20.78      4.83 o 
  -6   5   5       72.72       76.11      6.40 o 
  -5   5   5        6.49        5.80      3.32 o 
  -4   5   5      108.98      116.46      6.89 o 
  -3   5   5       20.02       26.22      3.87 o 
  -2   5   5      636.29      609.72     14.68 o 
  -1   5   5        4.47        5.86      2.78 o 
   0   5   5       77.79       79.61      4.37 o 
   1   5   5       36.40       23.56      4.35 o 
   2   5   5      339.75      340.62     13.29 o 
   3   5   5       22.34        7.79      5.80 o 
   4   5   5       24.26       34.25      5.50 o 
   5   5   5       46.45       35.70      8.03 o 
 -10   6   5        1.72        0.00      5.26 o 
  -9   6   5        1.48        1.63      4.17 o 
  -8   6   5        0.35        1.99      3.93 o 
  -7   6   5       97.96       84.20      7.55 o 
  -6   6   5        0.04        0.00      3.26 o 
  -5   6   5       21.38       22.89      4.35 o 
  -4   6   5       86.18       80.40      6.28 o 
  -3   6   5       73.05       68.74      6.10 o 
  -2   6   5       29.93       23.13      4.17 o 
  -1   6   5        0.00       -2.90      2.90 o 
   0   6   5       28.47       27.57      3.35 o 
   1   6   5       69.56       63.85      7.07 o 
   2   6   5       72.16       60.10      7.19 o 
   3   6   5       29.57       35.22      7.49 o 
   4   6   5       19.54        7.91      6.34 o 
 -10   7   5        0.58        3.87      4.71 o 
  -9   7   5       11.04       18.48      5.74 o 
  -8   7   5      303.18      321.65     15.40 o 
  -7   7   5       27.44       27.67      5.68 o 
  -6   7   5        1.19        3.50      3.44 o 
  -5   7   5       46.94       45.36      5.68 o 
  -4   7   5       38.24       39.38      5.13 o 
  -3   7   5      561.22      528.06     16.01 o 
  -2   7   5        0.34       -1.21      3.20 o 
  -1   7   5        2.14        5.98      3.02 o 
   0   7   5       12.85        5.76      3.15 o 
   1   7   5        0.22        3.44      3.26 o 
   2   7   5        3.73        4.35      4.47 o 
   3   7   5        0.65       -5.13      5.13 o 
   4   7   5       74.20       88.37     10.09 o 
 -10   8   5        2.67        1.99      6.28 o 
  -9   8   5        1.06        0.60      5.19 o 
  -8   8   5      167.27      163.21     11.17 o 
  -7   8   5        5.53       -1.03      4.35 o 
  -6   8   5       88.94      101.30      7.85 o 
  -5   8   5        0.25        0.48      3.81 o 
  -4   8   5       24.84       30.75      5.92 o 
  -3   8   5       55.33       41.56      5.98 o 
  -2   8   5       30.12       12.93      5.26 o 
  -1   8   5       57.71       56.96      6.22 o 
   0   8   5        2.80        4.00      2.92 o 
   1   8   5        0.93        2.78      3.81 o 
   2   8   5        0.26        1.81      4.05 o 
   3   8   5       22.18       26.70      6.89 o 
  -9   9   5       19.26       18.24      6.52 o 
  -8   9   5        2.56       12.62      5.19 o 
  -7   9   5        1.58       -2.84      5.01 o 
  -6   9   5       11.67       -1.09      5.68 o 
  -5   9   5       17.29        8.28      5.32 o 
  -4   9   5        4.72       12.68      4.71 o 
  -3   9   5      276.69      251.89     13.47 o 
  -2   9   5       74.02       58.05      7.73 o 
  -1   9   5        6.88        4.35      4.29 o 
   0   9   5        6.12        2.79      3.60 o 
   1   9   5        0.06        1.27      3.50 o 
  -8  10   5        2.61        4.53      5.56 o 
  -7  10   5        2.10        9.85      4.41 o 
  -6  10   5        1.35       -5.01      5.01 o 
  -5  10   5       39.22       40.77      7.13 o 
  -4  10   5        3.58       11.36      4.89 o 
  -3  10   5        3.19        5.19      4.53 o 
  -2  10   5       58.75       73.63      9.00 o 
  -1  10   5        5.81        8.64      4.83 o 
   0  10   5        9.86       14.54      3.72 o 
  -7  11   5        3.70        4.05      5.74 o 
  -6  11   5        3.22        7.19      4.17 o 
  -5  11   5        2.98        6.40      4.83 o 
  -4  11   5        9.80        7.01      5.80 o 
  -3  11   5        8.88       11.60      5.19 o 
  -2  11   5        0.17       11.90      5.13 o 
  -2 -12   6        0.01        3.38      4.29 o 
  -1 -12   6        2.54        0.66      5.01 o 
   0 -12   6        0.82       -3.69      3.69 o 
   1 -12   6        0.00        4.29      3.99 o 
   2 -12   6        7.54        6.70      4.71 o 
   3 -12   6        0.58        2.48      4.95 o 
   4 -12   6        5.48       -2.54      5.50 o 
   5 -12   6        0.25       -1.99      5.07 o 
  -3 -11   6        0.98        5.13      5.07 o 
  -2 -11   6        0.29       -3.02      4.71 o 
  -1 -11   6        0.07        1.69      4.77 o 
   0 -11   6       15.47       19.23      5.29 o 
   1 -11   6        1.20        3.81      4.05 o 
   2 -11   6       46.56       49.35      6.70 o 
   3 -11   6       76.26       78.47      8.52 o 
   4 -11   6        6.60       -2.90      5.19 o 
   5 -11   6        0.09       -0.60      4.95 o 
   6 -11   6        3.98       -1.33      4.47 o 
  -4 -10   6       20.29        7.43      6.46 o 
  -3 -10   6       40.28       28.09      6.28 o 
  -2 -10   6       15.90        5.38      5.80 o 
  -1 -10   6        9.79        0.00      5.01 o 
   0 -10   6        2.28        1.84      4.20 o 
   1 -10   6       12.78       10.27      4.23 o 
   2 -10   6       39.28       39.93      5.98 o 
   3 -10   6      167.19      165.81     10.69 o 
   4 -10   6        0.00        0.54      4.77 o 
   5 -10   6        2.00        4.59      4.05 o 
   6 -10   6        6.42        7.37      5.26 o 
   7 -10   6        9.43       13.41      5.56 o 
  -6  -9   6        1.20        2.72      4.83 o 
  -5  -9   6        6.41        7.31      4.95 o 
  -4  -9   6       13.79       22.77      6.22 o 
  -3  -9   6        7.37       12.26      3.75 o 
  -2  -9   6       17.92       16.19      4.65 o 
  -1  -9   6        6.47       11.30      4.17 o 
   0  -9   6       47.22       45.59      4.03 o 
   1  -9   6       25.75       27.42      5.26 o 
   2  -9   6       99.86      117.55      8.70 o 
   3  -9   6        0.87        9.24      4.29 o 
   4  -9   6      181.45      175.41     10.81 o 
   5  -9   6        2.32       14.86      4.05 o 
   6  -9   6        2.66       -4.65      5.80 o 
   7  -9   6        0.12       -1.27      4.89 o 
  -6  -8   6        1.42        6.10      4.41 o 
  -5  -8   6       11.40       14.86      5.13 o 
  -4  -8   6      125.13      120.39      9.36 o 
  -3  -8   6      134.11      133.25      9.36 o 
  -2  -8   6        4.98        0.00      3.87 o 
  -1  -8   6        9.79       10.39      3.81 o 
   0  -8   6       20.27       21.20      3.01 o 
   1  -8   6        2.62       -0.36      3.14 o 
   2  -8   6      151.61      136.39      9.30 o 
   3  -8   6        6.56        0.85      4.41 o 
   4  -8   6       15.21        9.06      4.35 o 
   5  -8   6       12.31       12.93      4.59 o 
   6  -8   6        8.73        6.04      3.99 o 
   7  -8   6       25.72       24.46      6.10 o 
  -7  -7   6        0.87        4.35      4.65 o 
  -6  -7   6        2.85        3.87      4.11 o 
  -5  -7   6      249.41      254.67     12.75 o 
  -4  -7   6      754.71      802.17     20.60 o 
  -3  -7   6        0.07       -0.79      3.68 o 
  -2  -7   6        4.61        7.07      3.32 o 
  -1  -7   6        3.81        3.50      2.54 o 
   0  -7   6       24.40       25.90      2.91 o 
   1  -7   6       95.73       79.92      6.40 o 
   2  -7   6      175.54      177.11      8.88 o 
   3  -7   6      354.56      393.78     13.77 o 
   4  -7   6      218.29      219.69     11.17 o 
   5  -7   6       26.58       27.24      5.07 o 
   6  -7   6        3.12        0.00      4.05 o 
   7  -7   6        7.02        6.52      4.95 o 
   8  -7   6        7.86       12.62      5.19 o 
  -8  -6   6       19.63       27.91      5.56 o 
  -7  -6   6        0.46        7.43      3.75 o 
  -6  -6   6        0.32       -4.05      4.05 o 
  -5  -6   6      114.35      123.83      8.52 o 
  -4  -6   6        3.31       -4.65      4.65 o 
  -3  -6   6       24.24       20.42      4.41 o 
  -2  -6   6      103.18      106.43      6.52 o 
  -1  -6   6      115.00      116.82      6.70 o 
   0  -6   6        2.51        1.76      3.65 o 
   1  -6   6       69.88       72.73      5.74 o 
   2  -6   6       96.88       88.98      7.01 o 
   3  -6   6        0.00        0.72      2.96 o 
   4  -6   6       60.69       48.81      5.50 o 
   5  -6   6       50.57       30.14      5.62 o 
   6  -6   6        1.72        4.05      3.14 o 
   7  -6   6       41.38       41.50      7.19 o 
   8  -6   6        0.24       -0.66      4.77 o 
  -8  -5   6        2.17       -1.21      4.83 o 
  -7  -5   6       17.31       17.40      5.07 o 
  -6  -5   6       58.55       70.55      6.64 o 
  -5  -5   6      105.74       99.49      8.46 o 
  -4  -5   6       35.04       31.05      4.59 o 
  -3  -5   6      273.40      277.26     10.27 o 
  -2  -5   6        7.54       10.51      2.66 o 
  -1  -5   6       52.02       72.79      5.13 o 
   0  -5   6       28.84       25.49      2.47 o 
   1  -5   6      575.91      565.75     13.65 o 
   2  -5   6       41.08       38.84      4.59 o 
   3  -5   6       72.26       68.26      5.44 o 
   4  -5   6        0.43        2.30      3.50 o 
   5  -5   6       21.35       17.88      4.65 o 
   6  -5   6       41.36       32.38      5.56 o 
   7  -5   6        6.23       -1.15      4.35 o 
   8  -5   6       21.23       31.11      6.52 o 
  -9  -4   6       17.54       10.87      6.64 o 
  -8  -4   6        3.44        6.16      5.26 o 
  -7  -4   6       44.37       45.79      5.56 o 
  -6  -4   6      130.82      118.88      8.34 o 
  -5  -4   6      521.55      547.45     15.04 o 
  -4  -4   6        2.85       -2.90      2.90 o 
  -3  -4   6      207.34      203.50      8.52 o 
  -2  -4   6      165.93      161.34      6.95 o 
  -1  -4   6     1253.64     1229.78     18.18 o 
   0  -4   6       30.61       31.89      3.96 o 
   1  -4   6        0.15        0.79      1.99 o 
   2  -4   6       15.65       20.72      3.26 o 
   3  -4   6       66.27       77.26      5.80 o 
   4  -4   6       83.69       93.32      6.40 o 
   5  -4   6       14.35       13.77      3.68 o 
   6  -4   6       58.30       41.01      5.92 o 
   7  -4   6       10.00       13.05      4.59 o 
   8  -4   6        0.70        2.60      4.11 o 
  -9  -3   6       90.00       78.47      8.46 o 
  -8  -3   6      146.74      149.92     10.87 o 
  -7  -3   6       28.40       30.81      5.50 o 
  -6  -3   6      138.41      155.66      8.88 o 
  -5  -3   6        2.87        4.41      2.78 o 
  -4  -3   6      154.68      155.78      7.43 o 
  -3  -3   6      102.99       98.46      5.80 o 
  -2  -3   6      698.15      722.98     13.65 o 
  -1  -3   6      368.05      361.34      9.42 o 
   0  -3   6       40.23       44.99      2.65 o 
   1  -3   6     1138.89     1107.58     17.15 o 
   2  -3   6      197.87      226.03      8.46 o 
   3  -3   6       88.13       80.34      5.68 o 
   4  -3   6        6.28        6.70      3.62 o 
   5  -3   6       10.91        9.48      3.75 o 
   6  -3   6        0.47       -3.50      3.81 o 
   7  -3   6        6.94        4.59      4.53 o 
   8  -3   6        4.17        0.00      5.62 o 
 -10  -2   6        0.00        3.93      4.59 o 
  -9  -2   6        2.13       -0.54      5.38 o 
  -8  -2   6       17.65        7.43      5.50 o 
  -7  -2   6      219.70      203.38     10.51 o 
  -6  -2   6      276.12      278.40     10.81 o 
  -5  -2   6        0.65       -1.27      2.78 o 
  -4  -2   6      151.95      173.24      7.43 o 
  -3  -2   6       23.72       32.01      3.38 o 
  -2  -2   6       91.95       70.25      4.53 o 
  -1  -2   6      593.43      672.73     12.26 o 
   0  -2   6      360.64      399.96     13.71 o 
   1  -2   6       20.48       23.44      3.08 o 
   2  -2   6      247.33      267.77      9.24 o 
   3  -2   6       52.39       55.99      4.83 o 
   4  -2   6      137.56      127.63      8.22 o 
   5  -2   6        5.24        3.93      3.32 o 
   6  -2   6       54.94       40.59      6.40 o 
   7  -2   6        5.09       12.87      3.99 o 
   8  -2   6        0.00       -6.22      6.22 o 
 -10  -1   6       33.39       19.57      7.43 o 
  -9  -1   6       76.95       77.26      7.97 o 
  -8  -1   6       51.59       57.20      6.77 o 
  -7  -1   6        2.83        3.26      3.50 o 
  -6  -1   6        1.24        6.28      2.96 o 
  -5  -1   6      328.25      351.55     10.81 o 
  -4  -1   6       27.37       30.75      3.56 o 
  -3  -1   6      191.72      178.43      6.77 o 
  -2  -1   6     2516.35     2620.83     23.62 o 
  -1  -1   6      704.84      706.01     12.32 o 
   0  -1   6      197.12      188.37      4.95 o 
   1  -1   6       24.49       21.14      3.14 o 
   2  -1   6       96.66       80.04      5.50 o 
   3  -1   6      228.42      216.67      9.66 o 
   4  -1   6        0.03       -1.93      3.20 o 
   5  -1   6      101.26      112.41      8.70 o 
   6  -1   6        0.24        0.54      4.11 o 
   7  -1   6        1.37       13.29      3.50 o 
 -10   0   6       79.24       70.31      8.34 o 
  -9   0   6        0.32        0.54      4.17 o 
  -8   0   6       34.06       26.94      5.26 o 
  -7   0   6       12.88       16.07      3.81 o 
  -6   0   6        0.94        1.03      2.78 o 
  -5   0   6      195.01      211.54      8.46 o 
  -4   0   6      294.26      291.69      9.24 o 
  -3   0   6      216.95      239.62      7.79 o 
  -2   0   6      147.78      121.11      5.32 o 
  -1   0   6      911.54      978.37     14.86 o 
   0   0   6      572.55      581.50     14.65 o 
   1   0   6       27.26       21.93      3.26 o 
   2   0   6      422.19      426.76     12.02 o 
   3   0   6       29.29       43.19      4.71 o 
   4   0   6       97.75       97.92      7.49 o 
   5   0   6        8.51        1.39      3.93 o 
   6   0   6        0.00        1.09      3.87 o 
   7   0   6        0.00        1.87      4.53 o 
 -10   1   6       14.41       16.73      5.62 o 
  -9   1   6        0.59       -4.23      4.23 o 
  -8   1   6        9.50       11.17      3.50 o 
  -7   1   6        9.63       14.32      4.17 o 
  -6   1   6       82.18       81.55      5.62 o 
  -5   1   6       27.72       22.77      3.26 o 
  -4   1   6      409.07      406.22     10.81 o 
  -3   1   6      375.06      343.46      9.42 o 
  -2   1   6       26.36       33.22      3.02 o 
  -1   1   6       71.29       81.06      4.77 o 
   0   1   6      421.66      457.95      7.97 o 
   1   1   6      144.92      154.76      7.25 o 
   2   1   6      622.74      601.33     14.98 o 
   3   1   6      137.71      142.62      8.28 o 
   4   1   6       17.70       17.28      3.93 o 
   5   1   6       21.95       34.55      5.44 o 
   6   1   6        5.90       12.14      4.35 o 
   7   1   6        7.57       11.30      5.07 o 
 -10   2   6        0.48        5.92      4.47 o 
  -9   2   6       90.81       81.67      7.61 o 
  -8   2   6       29.29       29.42      4.89 o 
  -7   2   6       37.25       41.80      5.44 o 
  -6   2   6        7.75       10.81      3.32 o 
  -5   2   6       56.28       54.18      4.53 o 
  -4   2   6      122.00      127.94      6.16 o 
  -3   2   6      100.07       87.16      5.13 o 
  -2   2   6      218.37      239.50      8.03 o 
  -1   2   6       74.45       65.48      4.47 o 
   0   2   6      770.15      861.71     11.36 o 
   1   2   6      128.35      139.53      7.13 o 
   2   2   6        0.66        2.11      2.84 o 
   3   2   6      147.95      147.09      9.60 o 
   4   2   6        1.76        5.13      3.20 o 
   5   2   6       20.94       13.35      5.56 o 
   6   2   6        6.86       23.92      5.07 o 
 -11   3   6        4.41        4.05      4.65 o 
 -10   3   6       27.59       18.24      5.44 o 
  -9   3   6       30.89       36.12      6.16 o 
  -8   3   6       14.00       14.44      4.35 o 
  -7   3   6       32.90       42.28      5.32 o 
  -6   3   6        1.67        1.39      2.78 o 
  -5   3   6      239.20      259.86      9.54 o 
  -4   3   6       77.47       85.90      5.62 o 
  -3   3   6      212.85      194.14      7.91 o 
  -2   3   6      353.34      358.50     10.39 o 
  -1   3   6      508.22      551.01     13.17 o 
   0   3   6        7.33        3.55      1.99 o 
   1   3   6        0.03       -0.36      2.36 o 
   2   3   6       74.82       78.71      6.70 o 
   3   3   6       98.23       94.59      7.91 o 
   4   3   6        0.77       -4.05      4.05 o 
   5   3   6       43.08       26.46      7.67 o 
   6   3   6        0.94        7.19      4.17 o 
 -10   4   6       33.16       34.55      6.64 o 
  -9   4   6       13.38       16.79      4.35 o 
  -8   4   6        9.34        5.56      3.93 o 
  -7   4   6        6.85        4.11      4.11 o 
  -6   4   6       32.16       40.77      4.53 o 
  -5   4   6       26.72       32.44      4.11 o 
  -4   4   6       87.62       78.77      5.80 o 
  -3   4   6      106.92       93.99      6.28 o 
  -2   4   6      116.00       99.55      6.34 o 
  -1   4   6       36.57       30.93      3.87 o 
   0   4   6      125.79      122.03      5.23 o 
   1   4   6      142.77      133.43      8.15 o 
   2   4   6        0.67       -1.69      4.35 o 
   3   4   6      231.10      226.03     12.32 o 
   4   4   6        4.41        1.09      4.11 o 
   5   4   6        1.62        2.48      4.71 o 
 -10   5   6       46.48       25.55      7.61 o 
  -9   5   6        1.77        1.09      5.38 o 
  -8   5   6      304.69      306.31     13.29 o 
  -7   5   6       31.25       24.22      4.77 o 
  -6   5   6       24.80       22.41      4.17 o 
  -5   5   6        1.88        5.80      2.66 o 
  -4   5   6       29.06       21.81      4.05 o 
  -3   5   6        9.13        1.69      2.96 o 
  -2   5   6       60.85       54.48      5.07 o 
  -1   5   6        1.34       -1.45      3.38 o 
   0   5   6       31.95       34.27      3.37 o 
   1   5   6      170.29      166.96      9.91 o 
   2   5   6       24.57       25.67      5.07 o 
   3   5   6        7.80        3.75      4.35 o 
   4   5   6       17.66       24.52      6.83 o 
 -10   6   6        0.14       -4.95      4.95 o 
  -9   6   6        2.54        2.23      4.53 o 
  -8   6   6       20.99       10.63      6.16 o 
  -7   6   6       30.60       31.35      4.59 o 
  -6   6   6      110.92      108.12      8.52 o 
  -5   6   6       78.49       78.89      6.89 o 
  -4   6   6       46.29       49.41      5.80 o 
  -3   6   6       23.40       25.25      4.41 o 
  -2   6   6       95.73       83.18      7.43 o 
  -1   6   6       24.79       16.79      4.89 o 
   0   6   6       18.66       17.15      3.15 o 
   1   6   6       11.10       13.89      4.05 o 
   2   6   6       17.38       19.51      5.01 o 
   3   6   6       11.92       14.07      5.38 o 
   4   6   6       46.35       49.17      8.40 o 
 -10   7   6       12.17       10.45      6.10 o 
  -9   7   6        0.00        7.67      4.59 o 
  -8   7   6       46.92       54.42      7.19 o 
  -7   7   6      150.44      158.86     10.75 o 
  -6   7   6       24.99       36.67      5.50 o 
  -5   7   6      107.69      108.37      8.03 o 
  -4   7   6      278.42      263.91     12.20 o 
  -3   7   6        4.36        6.04      3.68 o 
  -2   7   6        5.56        4.83      3.75 o 
  -1   7   6        6.00        3.68      3.44 o 
   0   7   6        8.73        1.01      3.96 o 
   1   7   6        9.87       12.32      4.71 o 
   2   7   6        8.25        4.11      5.62 o 
   3   7   6       23.80       23.98      6.77 o 
  -9   8   6        0.69        8.76      5.62 o 
  -8   8   6       43.62       49.65      7.37 o 
  -7   8   6       17.77       16.67      5.92 o 
  -6   8   6       57.46       79.92      6.95 o 
  -5   8   6        5.83        2.48      4.65 o 
  -4   8   6        5.05        7.73      5.38 o 
  -3   8   6      217.80      199.70     10.93 o 
  -2   8   6        9.85        7.97      4.53 o 
  -1   8   6        5.42        5.74      4.23 o 
   0   8   6        0.18        0.25      3.41 o 
   1   8   6       19.33       23.32      5.38 o 
   2   8   6        8.06       18.91      5.01 o 
  -9   9   6        0.76       -2.66      5.98 o 
  -8   9   6        6.47       -2.48      5.38 o 
  -7   9   6       18.25       25.79      5.98 o 
  -6   9   6       41.39       26.88      6.89 o 
  -5   9   6        4.33        2.17      4.17 o 
  -4   9   6      182.82      147.63     11.17 o 
  -3   9   6       40.61       33.16      7.07 o 
  -2   9   6        2.14        3.38      4.11 o 
  -1   9   6        7.01       -3.50      4.95 o 
   0   9   6        1.61        6.62      3.43 o 
   1   9   6       13.76        8.64      6.58 o 
  -8  10   6        6.39        1.33      6.22 o 
  -7  10   6        7.09        7.01      5.13 o 
  -6  10   6       11.75       12.93      5.56 o 
  -5  10   6        0.03        0.00      4.65 o 
  -4  10   6       47.06       40.89      7.85 o 
  -3  10   6       28.16       22.53      7.01 o 
  -2  10   6       60.19       53.94      8.15 o 
  -1  10   6        0.84        2.60      4.71 o 
  -5  11   6       15.33        1.99      7.07 o 
  -4  11   6        2.93       -1.33      5.62 o 
  -1 -12   7        0.01        7.79      4.77 o 
   0 -12   7       14.91       13.33      4.06 o 
   1 -12   7        2.57       -4.89      4.89 o 
   2 -12   7        3.14        0.00      5.07 o 
   3 -12   7        8.42        8.94      5.74 o 
   4 -12   7        6.53        7.91      5.38 o 
  -3 -11   7        8.32        3.87      5.68 o 
  -2 -11   7        1.42        7.91      3.38 o 
  -1 -11   7       21.26       35.64      6.40 o 
   0 -11   7       43.62       39.65      5.03 o 
   1 -11   7       14.25       10.15      4.95 o 
   2 -11   7        2.54        1.69      5.32 o 
   3 -11   7        0.42       -4.65      4.65 o 
   4 -11   7        8.02        9.12      4.35 o 
   5 -11   7        6.94       10.27      5.38 o 
  -4 -10   7       20.57       21.20      6.04 o 
  -3 -10   7        3.48        6.40      4.23 o 
  -2 -10   7       23.46       19.63      5.68 o 
  -1 -10   7       57.72       73.69      7.61 o 
   0 -10   7        6.05        3.56      4.32 o 
   1 -10   7        3.98        1.03      4.53 o 
   2 -10   7       18.14       18.54      6.04 o 
   3 -10   7      276.57      280.04     15.04 o 
   4 -10   7        2.62        5.62      4.47 o 
   5 -10   7       10.90       16.79      4.59 o 
   6 -10   7        7.17       14.92      5.19 o 
  -6  -9   7       11.00       14.80      5.86 o 
  -5  -9   7        8.42       12.87      3.81 o 
  -4  -9   7        8.06        3.38      4.77 o 
  -3  -9   7       14.40        2.05      5.38 o 
  -2  -9   7        5.05        8.82      4.29 o 
  -1  -9   7        9.26        8.88      3.44 o 
   0  -9   7        6.25        9.83      2.88 o 
   1  -9   7       73.15       67.53      6.77 o 
   2  -9   7       29.51       26.64      5.68 o 
   3  -9   7       99.97      105.95      8.46 o 
   4  -9   7       97.87       80.58      8.22 o 
   5  -9   7       19.30       18.54      5.44 o 
   6  -9   7        0.00        9.79      3.56 o 
  -6  -8   7       14.65       17.82      5.19 o 
  -5  -8   7       29.33       34.37      6.28 o 
  -4  -8   7       59.65       54.06      6.40 o 
  -3  -8   7        0.42       -3.87      3.87 o 
  -2  -8   7        9.09        6.10      3.75 o 
  -1  -8   7      117.97      116.76      7.97 o 
   0  -8   7       28.55       32.30      5.95 o 
   1  -8   7        9.35       16.49      4.11 o 
   2  -8   7        9.07        8.94      3.99 o 
   3  -8   7       12.20       13.53      4.53 o 
   4  -8   7       75.08       69.89      7.01 o 
   5  -8   7        0.39       -4.41      4.41 o 
   6  -8   7        8.37        1.75      4.41 o 
   7  -8   7        3.32       -5.19      5.68 o 
  -7  -7   7        3.74        1.87      4.47 o 
  -6  -7   7       40.89       42.46      6.22 o 
  -5  -7   7       66.66       62.76      7.37 o 
  -4  -7   7       21.52       20.42      5.13 o 
  -3  -7   7       79.84       89.58      7.67 o 
  -2  -7   7       64.10       71.22      5.98 o 
  -1  -7   7        5.69        5.98      2.84 o 
   0  -7   7        1.20       -0.23      2.03 o 
   1  -7   7      171.30      169.07      9.06 o 
   2  -7   7      571.34      561.28     16.13 o 
   3  -7   7      266.86      254.97     11.60 o 
   4  -7   7       22.04       28.81      4.83 o 
   5  -7   7        0.08        1.51      3.14 o 
   6  -7   7       56.86       62.46      7.73 o 
   7  -7   7        7.70       11.36      5.56 o 
  -8  -6   7        1.79        1.93      4.65 o 
  -7  -6   7       10.76       18.42      5.68 o 
  -6  -6   7       11.32       15.83      4.17 o 
  -5  -6   7        1.82        3.20      3.38 o 
  -4  -6   7      607.90      618.78     17.22 o 
  -3  -6   7       44.82       42.95      5.19 o 
  -2  -6   7        0.00        0.72      2.30 o 
  -1  -6   7      135.42      145.27      8.09 o 
   0  -6   7       14.16       13.48      3.62 o 
   1  -6   7       39.71       38.84      5.56 o 
   2  -6   7       48.95       43.79      4.89 o 
   3  -6   7       29.00       45.24      5.38 o 
   4  -6   7        0.00       -1.75      3.44 o 
   5  -6   7       16.09       13.65      5.44 o 
   6  -6   7        2.48       -1.09      3.93 o 
   7  -6   7        0.25        0.60      4.59 o 
  -8  -5   7       14.92       12.68      5.62 o 
  -7  -5   7        6.18       11.17      3.99 o 
  -6  -5   7       43.08       40.71      6.04 o 
  -5  -5   7     1260.62     1282.21     24.52 o 
  -4  -5   7        8.84        5.56      3.93 o 
  -3  -5   7      116.81      111.69      6.89 o 
  -2  -5   7       90.80       77.92      5.68 o 
  -1  -5   7       19.17       19.87      3.20 o 
   0  -5   7        0.53        3.27      1.81 o 
   1  -5   7       85.51       75.93      6.16 o 
   2  -5   7      208.01      212.08      9.42 o 
   3  -5   7        0.11       -2.23      2.42 o 
   4  -5   7       11.70       21.02      4.05 o 
   5  -5   7        0.29        9.48      3.38 o 
   6  -5   7        2.86        1.09      4.47 o 
   7  -5   7        0.16       -0.60      4.95 o 
  -9  -4   7        1.23        4.47      5.26 o 
  -8  -4   7        0.77       -1.15      4.53 o 
  -7  -4   7       19.03       29.05      5.50 o 
  -6  -4   7      614.89      632.37     17.82 o 
  -5  -4   7      811.25      829.84     19.09 o 
  -4  -4   7       14.69       16.19      2.84 o 
  -3  -4   7       14.71       18.00      2.90 o 
  -2  -4   7      109.63      113.62      6.52 o 
  -1  -4   7       10.94        7.19      2.30 o 
   0  -4   7       91.10       78.06      3.84 o 
   1  -4   7       10.41       17.82      3.56 o 
   2  -4   7      230.50      217.76      9.36 o 
   3  -4   7       12.21        4.71      4.17 o 
   4  -4   7      120.91      127.51      8.09 o 
   5  -4   7       40.37       23.50      4.95 o 
   6  -4   7       70.17       70.31      7.55 o 
   7  -4   7        0.51       -3.08      4.53 o 
  -9  -3   7        0.10        1.81      4.05 o 
  -8  -3   7       10.26        9.00      4.29 o 
  -7  -3   7       29.74       27.18      5.13 o 
  -6  -3   7        3.86        2.42      3.38 o 
  -5  -3   7       54.25       47.90      5.68 o 
  -4  -3   7      186.58      196.44      8.40 o 
  -3  -3   7       65.50       54.48      4.59 o 
  -2  -3   7       11.12        9.73      3.08 o 
  -1  -3   7       38.89       46.21      4.11 o 
   0  -3   7      121.65      104.39      4.14 o 
   1  -3   7       42.08       42.52      4.71 o 
   2  -3   7      198.77      214.19      8.94 o 
   3  -3   7       63.98       59.80      5.56 o 
   4  -3   7       11.07       14.80      3.75 o 
   5  -3   7       49.24       40.65      5.62 o 
   6  -3   7        0.00       -4.23      4.23 o 
   7  -3   7        0.08        1.21      3.50 o 
 -10  -2   7       21.63       25.73      7.31 o 
  -9  -2   7        1.28       -0.54      5.07 o 
  -8  -2   7        1.02       -1.03      3.99 o 
  -7  -2   7      103.85      130.35      8.40 o 
  -6  -2   7       56.15       61.37      6.10 o 
  -5  -2   7      345.45      332.41     11.17 o 
  -4  -2   7      107.76       99.91      5.74 o 
  -3  -2   7      281.73      263.36      8.88 o 
  -2  -2   7      679.93      770.64     14.56 o 
  -1  -2   7        8.90        7.37      2.42 o 
   0  -2   7      132.12      119.88      4.40 o 
   1  -2   7       89.52       79.73      5.07 o 
   2  -2   7       26.86       21.99      4.11 o 
   3  -2   7        0.04       -3.02      3.02 o 
   4  -2   7       50.58       49.77      5.98 o 
   5  -2   7       20.39       13.95      5.13 o 
   6  -2   7        0.73       -2.23      3.38 o 
   7  -2   7       13.63       18.36      5.98 o 
 -10  -1   7       19.64       24.10      7.01 o 
  -9  -1   7        8.62        2.23      5.01 o 
  -8  -1   7        7.22        4.83      3.26 o 
  -7  -1   7        8.94        9.60      3.38 o 
  -6  -1   7        4.74        4.71      2.66 o 
  -5  -1   7       20.64       20.60      3.26 o 
  -4  -1   7      170.50      173.12      7.55 o 
  -3  -1   7      570.75      588.88     12.93 o 
  -2  -1   7      449.23      424.64     10.81 o 
  -1  -1   7        0.37       -1.99      1.99 o 
   0  -1   7       46.92       47.86      3.78 o 
   1  -1   7       54.78       53.58      4.59 o 
   2  -1   7       90.39       92.48      6.34 o 
   3  -1   7        0.99        1.51      3.26 o 
   4  -1   7        0.17        0.00      3.50 o 
   5  -1   7        0.00        1.03      3.93 o 
   6  -1   7        7.10        6.28      4.41 o 
   7  -1   7        0.72        3.26      4.77 o 
 -10   0   7       46.62       52.31      7.43 o 
  -9   0   7       20.16       13.41      5.44 o 
  -8   0   7       23.16       17.76      4.47 o 
  -7   0   7      161.46      147.33      9.06 o 
  -6   0   7        0.99        3.87      2.42 o 
  -5   0   7      100.66      115.19      6.83 o 
  -4   0   7       17.15       19.39      3.32 o 
  -3   0   7       68.22       77.50      5.01 o 
  -2   0   7      369.14      366.72     10.15 o 
  -1   0   7        2.60        0.48      2.23 o 
   0   0   7     1974.16     1947.31     48.50 o 
   1   0   7        6.71        6.04      2.78 o 
   2   0   7      116.00      117.18      6.95 o 
   3   0   7       83.34       81.30      6.52 o 
   4   0   7       37.14       40.23      5.62 o 
   5   0   7        0.14        3.14      3.38 o 
   6   0   7        2.07        1.81      4.71 o 
 -10   1   7        9.63        7.25      5.74 o 
  -9   1   7      205.43      187.07     11.30 o 
  -8   1   7       25.71       23.01      4.83 o 
  -7   1   7      140.84      145.33      8.40 o 
  -6   1   7       11.03       17.58      3.56 o 
  -5   1   7        1.27        4.71      2.90 o 
  -4   1   7        6.35       10.75      3.02 o 
  -3   1   7       24.24       23.56      3.50 o 
  -2   1   7      844.76      832.62     15.46 o 
  -1   1   7       67.92       80.04      4.89 o 
   0   1   7        6.31        6.73      3.05 o 
   1   1   7      203.80      191.12      8.70 o 
   2   1   7       43.52       37.69      5.74 o 
   3   1   7     1075.77     1161.82     23.92 o 
   4   1   7       23.19       26.82      5.56 o 
   5   1   7       18.50       16.43      4.65 o 
   6   1   7        0.05       -3.93      3.93 o 
 -10   2   7      136.91      120.08      9.79 o 
  -9   2   7        1.57        5.74      4.77 o 
  -8   2   7       37.77       43.19      5.92 o 
  -7   2   7       60.44       42.04      6.04 o 
  -6   2   7       51.98       55.09      5.74 o 
  -5   2   7       40.78       38.54      4.65 o 
  -4   2   7       16.96       23.38      3.32 o 
  -3   2   7      180.18      190.76      7.91 o 
  -2   2   7      198.04      193.66      8.28 o 
  -1   2   7        4.82       11.72      2.72 o 
   0   2   7       43.69       49.94      3.31 o 
   1   2   7      251.37      258.89     10.27 o 
   2   2   7       64.35       46.63      5.62 o 
   3   2   7      172.97      190.03     10.51 o 
   4   2   7        2.50        5.62      3.50 o 
   5   2   7       16.95       16.37      5.50 o 
   6   2   7        4.52        0.00      6.10 o 
 -10   3   7       10.24       11.96      5.92 o 
  -9   3   7       44.66       40.11      6.52 o 
  -8   3   7       71.03       64.33      6.83 o 
  -7   3   7       80.81       77.38      7.31 o 
  -6   3   7       34.26       26.70      4.53 o 
  -5   3   7       84.13       87.95      6.58 o 
  -4   3   7       64.08       52.19      4.95 o 
  -3   3   7      116.26      113.98      6.83 o 
  -2   3   7      143.13      123.47      6.77 o 
  -1   3   7        4.00        5.50      2.48 o 
   0   3   7        6.10        3.30      2.08 o 
   1   3   7       40.40       43.13      5.07 o 
   2   3   7      843.29      845.66     20.84 o 
   3   3   7        8.96       14.62      3.75 o 
   4   3   7        7.08        6.04      4.83 o 
   5   3   7        5.35        5.62      4.47 o 
 -10   4   7       37.44       36.36      7.73 o 
  -9   4   7       15.88       12.93      5.26 o 
  -8   4   7        3.14        8.64      4.41 o 
  -7   4   7      300.45      309.27     12.93 o 
  -6   4   7       30.92       33.28      4.53 o 
  -5   4   7      258.94      275.81     10.69 o 
  -4   4   7      192.77      194.56      9.00 o 
  -3   4   7        1.23        1.03      2.66 o 
  -2   4   7       15.82       16.13      3.32 o 
  -1   4   7       17.96       12.26      3.62 o 
   0   4   7       14.85       11.42      3.24 o 
   1   4   7      160.77      155.84      9.30 o 
   2   4   7      195.45      205.56     11.66 o 
   3   4   7       15.51       14.32      4.95 o 
   4   4   7       11.68        7.19      5.86 o 
   5   4   7       17.79       27.60      6.58 o 
 -10   5   7        1.08        7.43      4.83 o 
  -9   5   7       41.41       43.31      6.52 o 
  -8   5   7      193.34      202.48     11.60 o 
  -7   5   7        2.48        0.00      3.99 o 
  -6   5   7       40.44       42.28      5.80 o 
  -5   5   7      596.44      574.33     16.73 o 
  -4   5   7       18.97       14.38      4.11 o 
  -3   5   7       11.62       13.89      3.32 o 
  -2   5   7       23.23       18.00      4.17 o 
  -1   5   7       79.74       76.05      6.89 o 
   0   5   7       19.43       12.10      3.52 o 
   1   5   7        5.67        4.71      4.59 o 
   2   5   7        0.74        9.91      3.44 o 
   3   5   7        5.80       13.35      4.71 o 
   4   5   7       17.49       32.50      5.62 o 
 -10   6   7        8.36        5.13      6.16 o 
  -9   6   7        2.41       -1.15      5.07 o 
  -8   6   7       74.89       77.98      7.79 o 
  -7   6   7       26.63       26.64      5.32 o 
  -6   6   7      522.01      552.04     17.09 o 
  -5   6   7        1.41       -0.85      3.87 o 
  -4   6   7        2.72        8.82      3.62 o 
  -3   6   7        2.01        6.70      3.20 o 
  -2   6   7        0.10        3.44      2.66 o 
  -1   6   7        0.70       -3.14      3.81 o 
   0   6   7       11.10       14.67      3.16 o 
   1   6   7       19.28       18.85      5.86 o 
   2   6   7        0.31       -1.75      5.01 o 
   3   6   7        3.73        0.60      5.68 o 
 -10   7   7        7.13        4.65      6.40 o 
  -9   7   7        7.88       -3.68      5.98 o 
  -8   7   7        8.74       14.01      5.38 o 
  -7   7   7       59.80       70.31      7.25 o 
  -6   7   7       49.13       47.72      6.16 o 
  -5   7   7      161.14      169.86     10.81 o 
  -4   7   7       34.77       45.55      5.38 o 
  -3   7   7      194.07      188.46     11.11 o 
  -2   7   7        4.28        0.00      4.23 o 
  -1   7   7       30.56       36.85      5.26 o 
   0   7   7        5.66       10.47      2.84 o 
   1   7   7        0.37        3.50      3.75 o 
   2   7   7       23.79       26.09      5.98 o 
  -9   8   7        0.28        7.73      4.17 o 
  -8   8   7        0.46       -0.60      5.86 o 
  -7   8   7       16.92       20.84      5.86 o 
  -6   8   7       11.50        2.17      5.38 o 
  -5   8   7        2.98        1.57      4.35 o 
  -4   8   7        3.80        4.17      4.47 o 
  -3   8   7       49.11       40.71      7.01 o 
  -2   8   7        5.90        8.64      4.11 o 
  -1   8   7        1.01        2.84      4.11 o 
   0   8   7        0.22       -0.30      3.18 o 
   1   8   7        0.46       -4.41      4.41 o 
  -8   9   7        4.77        0.00      5.50 o 
  -7   9   7        0.62       -5.01      5.01 o 
  -6   9   7       13.97       17.09      5.19 o 
  -5   9   7        2.23        1.15      4.95 o 
  -4   9   7       70.61       60.95      8.28 o 
  -3   9   7       84.81       82.75      9.18 o 
  -2   9   7       14.10       17.40      5.86 o 
  -1   9   7        0.03        1.27      4.17 o 
   0   9   7        9.82       15.06      4.98 o 
  -7  10   7        4.23       10.03      5.32 o 
  -6  10   7        1.07        2.60      4.65 o 
  -5  10   7       34.71       28.69      6.34 o 
  -4  10   7       84.51       88.73     10.15 o 
  -3  10   7       14.53       12.99      6.83 o 
  -2  10   7        0.01       -5.32      5.32 o 
  -1 -12   8        3.69       -6.04      6.04 o 
   0 -12   8        5.86        5.02      3.80 o 
   1 -12   8        0.02        3.87      3.14 o 
   2 -12   8        2.88       -2.60      4.83 o 
   3 -12   8        0.09        3.99      3.99 o 
  -3 -11   8        9.12       10.51      5.01 o 
  -2 -11   8        2.81        1.27      4.89 o 
  -1 -11   8        5.92        8.40      4.47 o 
   0 -11   8       24.32       32.22      4.56 o 
   1 -11   8        1.04       -2.36      3.87 o 
   2 -11   8        9.83       16.55      5.92 o 
   3 -11   8        2.22        3.68      4.47 o 
   4 -11   8        7.58        7.01      5.13 o 
  -4 -10   8        0.17        5.68      4.23 o 
  -3 -10   8        4.11        4.17      5.26 o 
  -2 -10   8       23.46       32.50      5.62 o 
  -1 -10   8       91.95      115.07      9.60 o 
   0 -10   8       36.98       33.36      4.42 o 
   1 -10   8        3.83        5.32      4.77 o 
   2 -10   8       84.29       88.61      8.82 o 
   3 -10   8       16.69       17.94      5.19 o 
   4 -10   8        2.42       -0.60      5.19 o 
   5 -10   8        0.50       -1.87      4.53 o 
  -5  -9   8        8.97        7.43      5.50 o 
  -4  -9   8       24.45       17.76      5.07 o 
  -3  -9   8        2.73        2.11      4.65 o 
  -2  -9   8       15.58       15.64      5.13 o 
  -1  -9   8       36.82       29.18      5.98 o 
   0  -9   8        0.06        1.94      2.65 o 
   1  -9   8        1.18        6.28      3.14 o 
   2  -9   8        4.76        2.48      4.95 o 
   3  -9   8        7.85       16.07      3.87 o 
   4  -9   8        1.74        0.54      4.35 o 
   5  -9   8        0.80       -5.26      5.26 o 
   6  -9   8        0.22       -5.80      5.80 o 
  -6  -8   8        0.04       -1.87      5.80 o 
  -5  -8   8        1.28        3.38      4.17 o 
  -4  -8   8       31.07       31.05      6.10 o 
  -3  -8   8        1.15        1.45      3.99 o 
  -2  -8   8        3.62        2.30      3.99 o 
  -1  -8   8       44.42       45.18      6.28 o 
   0  -8   8       17.81       16.57      2.84 o 
   1  -8   8        8.25       12.32      4.29 o 
   2  -8   8      195.82      169.68      9.97 o 
   3  -8   8      124.12       96.65      8.64 o 
   4  -8   8       13.33        9.36      4.41 o 
   5  -8   8       13.02       17.03      5.01 o 
   6  -8   8        6.20        9.36      4.17 o 
  -7  -7   8        1.87       -3.81      5.13 o 
  -6  -7   8        9.08       12.50      4.11 o 
  -5  -7   8       37.03       29.78      6.64 o 
  -4  -7   8        4.35        6.10      3.99 o 
  -3  -7   8       98.42       90.79      7.67 o 
  -2  -7   8       63.31       45.55      6.22 o 
  -1  -7   8        2.69       10.33      3.26 o 
   0  -7   8        0.02        1.94      2.23 o 
   1  -7   8      371.67      367.68     13.53 o 
   2  -7   8      746.73      744.06     19.21 o 
   3  -7   8       72.40       60.83      6.40 o 
   4  -7   8        5.06        2.96      4.17 o 
   5  -7   8       16.86       23.98      4.71 o 
   6  -7   8       15.10       14.50      5.32 o 
   7  -7   8        0.74       -6.04      6.04 o 
  -8  -6   8       11.58        7.19      6.16 o 
  -7  -6   8        2.57        0.00      4.95 o 
  -6  -6   8       10.54       11.96      4.41 o 
  -5  -6   8       89.23       85.29      7.79 o 
  -4  -6   8       10.91       11.48      5.07 o 
  -3  -6   8       41.99       39.38      5.44 o 
  -2  -6   8       45.54       43.13      4.83 o 
  -1  -6   8       12.61       10.09      3.38 o 
   0  -6   8        4.68        3.10      2.03 o 
   1  -6   8      220.08      237.15     10.33 o 
   2  -6   8       80.92       86.62      7.25 o 
   3  -6   8       61.59       65.12      6.52 o 
   4  -6   8        2.14       -1.87      4.11 o 
   5  -6   8       15.58       -2.11      5.26 o 
   6  -6   8        0.58        0.60      4.83 o 
   7  -6   8       14.58       15.89      5.62 o 
  -8  -5   8        1.31        8.52      4.29 o 
  -7  -5   8        2.68        4.89      4.65 o 
  -6  -5   8        0.63        3.38      3.56 o 
  -5  -5   8      185.65      191.42     10.33 o 
  -4  -5   8      585.15      553.18     16.19 o 
  -3  -5   8        7.29        9.66      3.14 o 
  -2  -5   8        1.59        0.36      2.54 o 
  -1  -5   8       58.36       51.10      5.32 o 
   0  -5   8       21.75       25.11      2.87 o 
   1  -5   8        0.03       -0.36      2.72 o 
   2  -5   8       86.63       84.26      7.13 o 
   3  -5   8        3.53        2.90      3.56 o 
   4  -5   8        6.85        5.98      3.26 o 
   5  -5   8       29.86       33.71      5.50 o 
   6  -5   8        3.86        9.36      4.23 o 
   7  -5   8        0.55        3.99      4.83 o 
  -9  -4   8       21.37       26.52      6.10 o 
  -8  -4   8       13.47       14.86      4.47 o 
  -7  -4   8       15.19       21.69      4.65 o 
  -6  -4   8       42.47       38.36      5.80 o 
  -5  -4   8      432.12      428.09     14.20 o 
  -4  -4   8       40.42       38.05      4.65 o 
  -3  -4   8       13.52       16.55      3.68 o 
  -2  -4   8       43.85       56.48      5.13 o 
  -1  -4   8       79.19       79.98      5.86 o 
   0  -4   8       96.05      102.12      5.38 o 
   1  -4   8      273.24      264.87     10.39 o 
   2  -4   8       42.08       42.04      5.56 o 
   3  -4   8       19.03       21.93      4.47 o 
   4  -4   8       18.93       21.44      4.71 o 
   5  -4   8       48.47       54.12      6.77 o 
   6  -4   8        5.75        3.50      5.13 o 
   7  -4   8        3.16       -0.66      6.04 o 
  -9  -3   8       21.85       33.71      6.58 o 
  -8  -3   8       22.38       33.40      5.01 o 
  -7  -3   8        5.44        5.68      4.35 o 
  -6  -3   8      423.12      395.71     14.32 o 
  -5  -3   8       83.15       85.53      7.07 o 
  -4  -3   8        9.29        8.70      3.50 o 
  -3  -3   8       36.39       39.63      3.99 o 
  -2  -3   8      466.00      455.99     12.20 o 
  -1  -3   8       10.45       12.62      2.72 o 
   0  -3   8        2.87        0.31      1.56 o 
   1  -3   8        3.14       -2.48      2.48 o 
   2  -3   8        1.78        1.09      3.02 o 
   3  -3   8       54.80       50.14      5.80 o 
   4  -3   8       54.30       59.44      6.28 o 
   5  -3   8       40.60       30.14      6.04 o 
   6  -3   8        0.96        5.92      4.71 o 
   7  -3   8        5.14       -3.38      6.16 o 
 -10  -2   8       28.75       26.58      6.83 o 
  -9  -2   8        9.21       11.72      4.83 o 
  -8  -2   8       15.95        8.70      5.01 o 
  -7  -2   8       28.20       28.39      5.01 o 
  -6  -2   8      732.36      744.36     18.36 o 
  -5  -2   8      131.63      142.98      7.97 o 
  -4  -2   8       18.13       15.28      3.14 o 
  -3  -2   8       15.71        9.48      3.02 o 
  -2  -2   8      180.60      174.69      7.49 o 
  -1  -2   8       30.59       22.89      3.38 o 
   0  -2   8        2.90        1.94      1.75 o 
   1  -2   8       40.59       40.47      4.77 o 
   2  -2   8       21.90       26.52      4.53 o 
   3  -2   8        1.00        4.89      2.84 o 
   4  -2   8       28.50       25.13      5.44 o 
   5  -2   8      116.40      122.38      9.48 o 
   6  -2   8        1.62       -4.23      5.68 o 
 -10  -1   8       16.78       21.81      5.80 o 
  -9  -1   8        1.58       -4.89      4.89 o 
  -8  -1   8        2.28        0.48      4.23 o 
  -7  -1   8       50.43       37.75      5.86 o 
  -6  -1   8      197.03      188.40      9.54 o 
  -5  -1   8       16.67       17.09      3.50 o 
  -4  -1   8      418.14      397.88     12.20 o 
  -3  -1   8        6.60        4.35      2.78 o 
  -2  -1   8       27.62       29.60      3.68 o 
  -1  -1   8      133.05      126.49      6.70 o 
   0  -1   8      226.30      244.77     11.08 o 
   1  -1   8      481.11      471.34     13.35 o 
   2  -1   8      176.83      182.66      9.00 o 
   3  -1   8      214.04      219.75     11.05 o 
   4  -1   8       69.10       78.22      7.61 o 
   5  -1   8       16.19       12.02      5.92 o 
   6  -1   8        1.48       -0.60      5.50 o 
 -10   0   8       14.35        9.97      6.04 o 
  -9   0   8       11.05        8.22      5.32 o 
  -8   0   8       15.93        4.83      4.65 o 
  -7   0   8        3.73        2.96      2.96 o 
  -6   0   8       87.67       90.61      6.83 o 
  -5   0   8      136.86      129.81      7.61 o 
  -4   0   8       53.76       58.05      5.07 o 
  -3   0   8      590.67      541.83     13.77 o 
  -2   0   8       47.02       41.98      4.53 o 
  -1   0   8        1.48        0.91      2.54 o 
   0   0   8       48.76       49.24      4.04 o 
   1   0   8        0.53       -1.03      3.38 o 
   2   0   8       60.25       61.19      6.46 o 
   3   0   8        0.68        2.23      3.87 o 
   4   0   8        0.01        5.01      3.62 o 
   5   0   8       15.48       27.36      5.26 o 
   6   0   8        0.76       -5.56      5.56 o 
 -10   1   8        3.75        3.08      4.23 o 
  -9   1   8       18.92       21.62      4.89 o 
  -8   1   8       82.33       78.65      7.37 o 
  -7   1   8       15.61       10.15      3.75 o 
  -6   1   8       83.71       72.97      6.89 o 
  -5   1   8       36.06       45.30      4.59 o 
  -4   1   8        6.90        7.91      2.60 o 
  -3   1   8       36.56       34.73      4.41 o 
  -2   1   8      169.04      160.86      7.85 o 
  -1   1   8        0.81        1.27      2.23 o 
   0   1   8       14.64       14.74      3.35 o 
   1   1   8       21.52       15.52      3.93 o 
   2   1   8      361.72      368.89     13.77 o 
   3   1   8       14.04        9.79      4.89 o 
   4   1   8        1.84        1.57      3.32 o 
   5   1   8        0.01       -5.07      5.07 o 
 -10   2   8       17.74        5.50      5.26 o 
  -9   2   8       30.14       26.40      5.92 o 
  -8   2   8       21.22       18.66      4.77 o 
  -7   2   8      100.52      112.53      7.67 o 
  -6   2   8       12.19        8.82      3.50 o 
  -5   2   8        3.63        6.70      3.26 o 
  -4   2   8       18.69       19.45      3.75 o 
  -3   2   8       40.03       35.22      4.53 o 
  -2   2   8       50.27       50.98      5.19 o 
  -1   2   8        4.72        1.99      2.72 o 
   0   2   8        7.82        6.16      2.10 o 
   1   2   8       86.69       90.79      7.01 o 
   2   2   8       14.46       17.76      5.07 o 
   3   2   8       41.76       38.42      5.86 o 
   4   2   8        0.00       -4.11      4.11 o 
   5   2   8       34.02       33.16      8.09 o 
 -10   3   8      177.99      193.48     12.81 o 
  -9   3   8        3.17       -3.26      4.65 o 
  -8   3   8      168.67      150.77      9.97 o 
  -7   3   8        2.62       -1.33      3.62 o 
  -6   3   8        4.63        7.55      3.26 o 
  -5   3   8       22.49       12.93      5.26 o 
  -4   3   8        0.07        0.00      2.72 o 
  -3   3   8      124.93      129.87      7.61 o 
  -2   3   8      115.17      112.53      7.07 o 
  -1   3   8       58.36       66.51      5.62 o 
   0   3   8        3.64        8.34      2.34 o 
   1   3   8       17.55       29.42      4.17 o 
   2   3   8       12.01       11.05      4.95 o 
   3   3   8        0.89        2.17      3.87 o 
   4   3   8        8.26       12.08      4.95 o 
 -10   4   8        1.57       -4.95      5.80 o 
  -9   4   8       16.00       16.73      4.89 o 
  -8   4   8       86.72       81.73      7.97 o 
  -7   4   8        3.03        6.83      3.08 o 
  -6   4   8        7.65       15.52      3.56 o 
  -5   4   8      349.20      379.88     13.35 o 
  -4   4   8      125.75      112.23      7.31 o 
  -3   4   8       24.33       29.05      3.68 o 
  -2   4   8        0.82       -1.93      2.54 o 
  -1   4   8       42.14       33.95      4.95 o 
   0   4   8        0.00        2.84      5.44 o 
   1   4   8        1.47        6.16      3.50 o 
   2   4   8        9.99       11.54      4.77 o 
   3   4   8        3.55        4.65      4.11 o 
   4   4   8       13.78       22.17      5.92 o 
 -10   5   8        1.41        3.20      4.89 o 
  -9   5   8        4.23       -3.44      4.65 o 
  -8   5   8       24.03       19.33      5.01 o 
  -7   5   8       40.89       40.41      6.46 o 
  -6   5   8        0.95        1.81      4.23 o 
  -5   5   8      529.24      529.32     16.49 o 
  -4   5   8       35.18       33.65      5.32 o 
  -3   5   8       36.41       34.01      5.26 o 
  -2   5   8        0.39       -0.85      2.90 o 
  -1   5   8       42.01       39.38      5.44 o 
   0   5   8        3.97        4.49      4.32 o 
   1   5   8        0.74       -4.47      4.47 o 
   2   5   8        3.39        6.89      4.89 o 
   3   5   8        1.53        1.93      4.23 o 
 -10   6   8        0.43        5.26      4.35 o 
  -9   6   8       10.57        6.58      4.35 o 
  -8   6   8        3.03       -2.78      4.29 o 
  -7   6   8       22.00       23.07      5.38 o 
  -6   6   8      105.02      112.11      9.42 o 
  -5   6   8        0.00       -3.26      4.23 o 
  -4   6   8       21.07       13.71      4.47 o 
  -3   6   8       90.98       82.15      7.19 o 
  -2   6   8        0.63        5.19      3.44 o 
  -1   6   8       26.13       31.29      5.50 o 
   0   6   8       71.37       82.46      6.10 o 
   1   6   8       41.60       41.92      7.61 o 
   2   6   8        0.88        5.01      4.47 o 
  -9   7   8        0.35        3.14      5.07 o 
  -8   7   8        0.33        3.50      3.50 o 
  -7   7   8       25.79       26.94      5.74 o 
  -6   7   8       51.24       35.64      6.70 o 
  -5   7   8        1.37        3.08      3.75 o 
  -4   7   8       97.11      116.28      8.34 o 
  -3   7   8        0.01        4.05      3.38 o 
  -2   7   8        2.49        3.14      4.47 o 
  -1   7   8        3.43        7.73      4.11 o 
   0   7   8        4.09        0.03      3.42 o 
   1   7   8       25.97       33.52      6.70 o 
  -9   8   8        6.49        8.03      5.19 o 
  -8   8   8       22.40       25.07      5.68 o 
  -7   8   8        5.94        4.17      4.89 o 
  -6   8   8        3.94        4.59      4.29 o 
  -5   8   8        0.02       -3.38      4.77 o 
  -4   8   8        0.24       -1.09      3.75 o 
  -3   8   8        1.28       -4.53      4.89 o 
  -2   8   8        2.97       -0.60      4.71 o 
  -1   8   8        1.05       -5.56      5.56 o 
   0   8   8        2.89        1.96      3.48 o 
  -7   9   8       47.85       46.39      9.06 o 
  -6   9   8        6.22       14.98      4.83 o 
  -5   9   8        0.29        1.21      4.59 o 
  -4   9   8        0.59        1.21      5.32 o 
  -3   9   8        1.91        7.49      5.07 o 
  -2   9   8        0.12       -5.01      5.01 o 
   0 -12   9        3.01        5.76      3.56 o 
   1 -12   9        2.03        3.99      3.99 o 
  -3 -11   9        1.08        5.38      4.47 o 
  -2 -11   9        0.21        3.20      4.65 o 
  -1 -11   9        0.00       -1.87      4.89 o 
   0 -11   9        0.99        0.50      6.70 o 
   1 -11   9        0.32        6.70      3.93 o 
   2 -11   9       15.50       19.81      5.32 o 
   3 -11   9        0.00       -2.54      5.92 o 
   4 -11   9       18.31       13.41      7.01 o 
  -4 -10   9        0.04        3.87      4.47 o 
  -3 -10   9       18.36       16.43      5.26 o 
  -2 -10   9        2.72       -2.30      4.77 o 
  -1 -10   9        9.64       -1.15      5.62 o 
   0 -10   9        4.72        5.29      3.20 o 
   1 -10   9       41.33       57.99      7.55 o 
   2 -10   9        0.02       -5.01      5.01 o 
   3 -10   9        4.08        7.13      4.59 o 
   4 -10   9        0.97       -4.65      4.65 o 
   5 -10   9       43.09       41.62      8.28 o 
  -5  -9   9       41.98       58.29      7.97 o 
  -4  -9   9       38.19       40.53      7.55 o 
  -3  -9   9       17.55       28.15      5.13 o 
  -2  -9   9       44.40       42.65      6.89 o 
  -1  -9   9       68.05       73.57      8.03 o 
   0  -9   9       25.21       25.27      3.64 o 
   1  -9   9        3.82       11.78      3.75 o 
   2  -9   9        0.23       -4.35      4.35 o 
   3  -9   9       21.60       12.75      5.26 o 
   4  -9   9        0.25       -1.75      4.23 o 
   5  -9   9        0.09        0.00      4.41 o 
  -6  -8   9        5.94        4.41      4.95 o 
  -5  -8   9        0.14        0.00      4.89 o 
  -4  -8   9       76.76       90.97      8.03 o 
  -3  -8   9       12.90       16.55      4.83 o 
  -2  -8   9       61.40       60.28      6.52 o 
  -1  -8   9       45.88       36.30      5.50 o 
   0  -8   9       24.66       32.89      3.33 o 
   1  -8   9        9.73        6.58      4.05 o 
   2  -8   9       14.87       12.75      4.23 o 
   3  -8   9        0.20        2.60      3.32 o 
   4  -8   9       16.77        7.31      4.77 o 
   5  -8   9        0.44        1.21      3.75 o 
   6  -8   9        4.95        6.04      4.77 o 
  -7  -7   9        0.28       -3.87      4.47 o 
  -6  -7   9       34.54       38.36      6.34 o 
  -5  -7   9       62.07       59.86      6.95 o 
  -4  -7   9       28.09       23.44      4.65 o 
  -3  -7   9        3.63        7.79      3.32 o 
  -2  -7   9       21.39       16.13      4.53 o 
  -1  -7   9       19.35       30.26      4.77 o 
   0  -7   9       14.52       16.44      3.05 o 
   1  -7   9       87.72       77.20      7.91 o 
   2  -7   9       46.91       40.11      6.22 o 
   3  -7   9       14.08        8.88      4.35 o 
   4  -7   9        2.57       -3.75      4.53 o 
   5  -7   9        0.03        0.00      4.77 o 
   6  -7   9        0.41        6.52      4.71 o 
  -8  -6   9        1.37        2.66      4.47 o 
  -7  -6   9        4.93       10.09      4.59 o 
  -6  -6   9      135.00      142.62     10.27 o 
  -5  -6   9        0.00       -0.97      4.11 o 
  -4  -6   9        5.93        8.09      3.81 o 
  -3  -6   9        7.14        2.54      3.56 o 
  -2  -6   9        9.06        4.41      3.62 o 
  -1  -6   9      221.62      237.33     10.33 o 
   0  -6   9       27.41       26.35      3.11 o 
   1  -6   9       30.33       25.07      5.26 o 
   2  -6   9      254.64      246.03     11.96 o 
   3  -6   9       10.12       14.68      4.53 o 
   4  -6   9       12.06        7.25      5.32 o 
   5  -6   9        0.03       12.08      4.11 o 
   6  -6   9        1.85        1.27      4.23 o 
  -8  -5   9       28.50       32.26      6.89 o 
  -7  -5   9        7.88        3.32      5.07 o 
  -6  -5   9        0.32        4.47      3.75 o 
  -5  -5   9       42.81       44.16      6.64 o 
  -4  -5   9       52.98       49.65      5.62 o 
  -3  -5   9        4.41        6.16      2.78 o 
  -2  -5   9      120.57      131.68      7.61 o 
  -1  -5   9        0.05       -1.45      3.14 o 
   0  -5   9      115.54      101.72      5.21 o 
   1  -5   9      253.28      258.89     11.42 o 
   2  -5   9      714.70      676.89     18.42 o 
   3  -5   9        0.09        3.20      3.20 o 
   4  -5   9       16.82       15.77      4.17 o 
   5  -5   9        6.29        2.23      4.71 o 
   6  -5   9        1.17       -2.54      4.77 o 
  -9  -4   9        3.70       15.10      4.77 o 
  -8  -4   9        9.04        9.91      4.71 o 
  -7  -4   9        8.34       -0.54      4.71 o 
  -6  -4   9        2.96       -0.91      4.53 o 
  -5  -4   9       85.98       76.53      7.25 o 
  -4  -4   9        9.15       10.39      3.81 o 
  -3  -4   9      101.66       91.75      6.58 o 
  -2  -4   9       19.27       18.42      3.87 o 
  -1  -4   9       17.86       16.31      3.50 o 
   0  -4   9        2.33        2.51      3.56 o 
   1  -4   9     1361.77     1363.27     24.28 o 
   2  -4   9       10.21        5.74      4.77 o 
   3  -4   9        9.52        9.48      4.05 o 
   4  -4   9        4.69        1.99      4.41 o 
   5  -4   9        1.58       -1.69      4.71 o 
   6  -4   9        0.61        4.47      4.47 o 
  -9  -3   9       20.67       23.07      6.16 o 
  -8  -3   9        0.18        3.87      3.87 o 
  -7  -3   9      122.62      132.23      9.24 o 
  -6  -3   9       90.72       84.81      8.15 o 
  -5  -3   9      355.38      315.92     12.26 o 
  -4  -3   9      127.66      144.31      8.03 o 
  -3  -3   9        8.64       13.71      3.75 o 
  -2  -3   9        0.11       -3.02      3.02 o 
  -1  -3   9       38.42       37.03      4.53 o 
   0  -3   9      100.63      108.34      4.99 o 
   1  -3   9      124.12      121.53      7.91 o 
   2  -3   9      109.56      107.40      7.85 o 
   3  -3   9       28.98       18.06      4.65 o 
   4  -3   9       13.12       14.20      4.77 o 
   5  -3   9        1.60       -2.84      4.89 o 
   6  -3   9        1.34        7.07      4.41 o 
  -9  -2   9        0.50       -5.19      5.19 o 
  -8  -2   9        2.86        5.80      3.62 o 
  -7  -2   9        8.15        9.91      3.93 o 
  -6  -2   9      506.66      490.18     15.52 o 
  -5  -2   9      350.66      335.37     12.50 o 
  -4  -2   9        0.01       -1.39      2.90 o 
  -3  -2   9       96.39       86.14      6.52 o 
  -2  -2   9       13.32       10.99      3.50 o 
  -1  -2   9       52.83       56.54      4.95 o 
   0  -2   9      270.88      254.60     26.03 o 
   1  -2   9       20.78       20.54      4.41 o 
   2  -2   9       27.38       34.49      5.26 o 
   3  -2   9       20.47       16.07      4.35 o 
   4  -2   9        0.09       -2.05      4.47 o 
   5  -2   9        7.12        0.60      4.77 o 
   6  -2   9       14.22        5.26      6.28 o 
 -10  -1   9        0.91        8.52      3.99 o 
  -9  -1   9       15.72        5.19      5.56 o 
  -8  -1   9        3.04       -0.54      4.11 o 
  -7  -1   9      140.02      138.02      9.12 o 
  -6  -1   9      189.05      193.48     10.21 o 
  -5  -1   9       11.76       10.39      3.38 o 
  -4  -1   9        0.02        3.81      2.17 o 
  -3  -1   9        2.73        4.29      2.30 o 
  -2  -1   9      137.58      156.27      8.09 o 
  -1  -1   9       16.06       20.54      3.75 o 
   0  -1   9       34.31       36.82      3.35 o 
   1  -1   9       28.56       28.21      4.53 o 
   2  -1   9      337.32      360.86     13.35 o 
   3  -1   9      261.20      276.77     12.50 o 
   4  -1   9      160.55      157.47     11.17 o 
   5  -1   9       17.33       28.21      5.86 o 
 -10   0   9       49.54       56.12      6.77 o 
  -9   0   9        1.50        0.54      4.65 o 
  -8   0   9       21.96       10.03      4.35 o 
  -7   0   9        0.36       -2.23      3.99 o 
  -6   0   9       39.16       46.75      5.26 o 
  -5   0   9        4.02        0.00      2.84 o 
  -4   0   9       15.80        9.30      3.99 o 
  -3   0   9       60.83       71.64      5.98 o 
  -2   0   9        0.09       -0.97      2.78 o 
  -1   0   9       35.50       34.19      4.23 o 
   0   0   9       13.52       11.11      2.48 o 
   1   0   9       96.14      100.45      7.25 o 
   2   0   9       62.89       55.87      7.01 o 
   3   0   9      171.26      159.65     10.81 o 
   4   0   9        8.04        6.64      4.71 o 
   5   0   9       18.50       23.80      6.89 o 
 -10   1   9       22.20       17.64      5.92 o 
  -9   1   9        0.39        3.93      3.14 o 
  -8   1   9       78.23       75.75      8.03 o 
  -7   1   9       17.56       20.11      4.59 o 
  -6   1   9        0.82        2.05      3.38 o 
  -5   1   9        2.52        4.83      3.44 o 
  -4   1   9      147.67      155.90      8.34 o 
  -3   1   9      448.29      448.32     13.47 o 
  -2   1   9      366.47      363.45     12.26 o 
  -1   1   9       12.31       16.19      3.44 o 
   0   1   9        9.53        8.28      2.26 o 
   1   1   9       81.28       85.17      7.19 o 
   2   1   9      303.64      307.34     13.35 o 
   3   1   9       25.20       27.54      5.98 o 
   4   1   9        2.62        5.86      4.47 o 
   5   1   9       20.42       28.93      6.52 o 
 -10   2   9        2.49        3.75      4.35 o 
  -9   2   9       13.27       14.56      5.19 o 
  -8   2   9        0.23        0.00      4.23 o 
  -7   2   9      126.32      120.51      8.76 o 
  -6   2   9        5.85        0.42      3.93 o 
  -5   2   9     1574.15     1536.75     26.03 o 
  -4   2   9      155.49      147.75      8.58 o 
  -3   2   9       64.58       51.04      5.44 o 
  -2   2   9        2.63        4.77      2.23 o 
  -1   2   9       65.44       83.30      6.77 o 
   0   2   9        0.01       -0.65      2.11 o 
   1   2   9        0.00       -1.33      3.56 o 
   2   2   9        0.03       -0.97      3.14 o 
   3   2   9        2.32        7.19      4.71 o 
   4   2   9       54.97       75.57      8.09 o 
 -10   3   9        5.57        5.07      4.95 o 
  -9   3   9        1.83        2.84      4.59 o 
  -8   3   9       12.69       13.29      4.77 o 
  -7   3   9       22.77       24.71      4.95 o 
  -6   3   9       68.37       50.80      6.83 o 
  -5   3   9      997.42      986.10     22.53 o 
  -4   3   9        1.18        2.36      2.90 o 
  -3   3   9        1.47        2.72      3.02 o 
  -2   3   9        3.77        2.36      3.38 o 
  -1   3   9        3.54        6.22      2.96 o 
   0   3   9        4.26        3.56      2.46 o 
   1   3   9        5.00       -1.93      4.17 o 
   2   3   9        0.00       -0.54      4.29 o 
   3   3   9        9.59        7.13      5.62 o 
   4   3   9        0.05       -3.99      4.89 o 
 -10   4   9       60.79       54.55      8.76 o 
  -9   4   9       26.73       39.44      6.40 o 
  -8   4   9       19.60       17.94      6.16 o 
  -7   4   9        0.69        5.80      2.90 o 
  -6   4   9      402.83      400.00     15.22 o 
  -5   4   9        0.04       -4.53      4.53 o 
  -4   4   9       90.37       88.73      7.55 o 
  -3   4   9       98.01       95.02      7.67 o 
  -2   4   9       55.37       46.57      6.52 o 
  -1   4   9       28.96       24.46      5.07 o 
   0   4   9        7.45        3.52      2.66 o 
   1   4   9       11.49        8.40      4.95 o 
   2   4   9        0.21       11.54      3.26 o 
   3   4   9        4.84       10.21      4.59 o 
 -10   5   9        0.69       -1.33      5.01 o 
  -9   5   9        4.31        0.00      5.32 o 
  -8   5   9        9.14       13.23      4.29 o 
  -7   5   9       26.63       19.99      5.38 o 
  -6   5   9      195.11      172.45     11.60 o 
  -5   5   9       28.63       25.97      5.38 o 
  -4   5   9       82.27       75.32      7.31 o 
  -3   5   9      140.91      120.69      9.00 o 
  -2   5   9       56.71       63.79      6.83 o 
  -1   5   9       31.77       36.73      5.74 o 
   0   5   9        0.86        4.30      2.90 o 
   1   5   9        0.25        6.34      3.68 o 
   2   5   9        1.09        4.41      4.65 o 
  -9   6   9        1.33       -2.54      4.95 o 
  -8   6   9        0.34       -1.75      4.41 o 
  -7   6   9       20.71       21.81      4.35 o 
  -6   6   9        9.84       14.01      4.29 o 
  -5   6   9       21.23       18.12      3.68 o 
  -4   6   9       10.64       14.92      4.23 o 
  -3   6   9      197.13      209.54     11.54 o 
  -2   6   9        3.95       -1.03      4.71 o 
  -1   6   9       30.99       17.46      5.74 o 
   0   6   9        1.37        6.10      2.93 o 
   1   6   9        7.97        5.01      5.62 o 
  -9   7   9        4.73        0.00      5.38 o 
  -8   7   9       10.07        3.08      6.04 o 
  -7   7   9        0.87        6.40      3.75 o 
  -6   7   9        8.73        4.47      5.01 o 
  -5   7   9        0.13        1.63      3.44 o 
  -4   7   9       11.53        6.58      4.65 o 
  -3   7   9       22.03       14.98      5.38 o 
  -2   7   9        0.01        0.54      3.75 o 
  -1   7   9        2.89       -3.62      5.50 o 
   0   7   9       49.56       55.72      8.31 o 
  -8   8   9        0.99        4.59      4.59 o 
  -7   8   9        0.27       -1.87      5.68 o 
  -6   8   9        6.96        5.50      5.07 o 
  -5   8   9       10.00        5.38      5.19 o 
  -4   8   9       12.56       13.83      4.59 o 
  -3   8   9        1.66       12.81      4.11 o 
  -2   8   9        0.00       -1.27      4.29 o 
  -1   8   9       16.08       16.55      6.10 o 
  -6   9   9        0.53       -0.66      4.53 o 
  -5   9   9        0.87        3.26      5.32 o 
  -4   9   9        0.01        3.99      4.29 o 
  -3   9   9        0.41        5.38      3.81 o 
  -2 -11  10        9.75        5.32      6.58 o 
  -1 -11  10        1.18       -1.27      4.65 o 
   0 -11  10        0.03       -3.26      3.26 o 
   1 -11  10        6.72       13.47      4.29 o 
   2 -11  10        2.95        1.33      4.65 o 
  -4 -10  10       13.15       12.62      5.92 o 
  -3 -10  10        0.07       -5.38      5.38 o 
  -2 -10  10        1.64        6.04      3.81 o 
  -1 -10  10       18.25       23.01      5.32 o 
   0 -10  10        2.33        2.28      3.37 o 
   1 -10  10        9.18        4.71      5.50 o 
   2 -10  10        0.24       -4.11      4.11 o 
   3 -10  10        2.87       12.02      4.41 o 
   4 -10  10        3.89        8.70      5.92 o 
  -5  -9  10        4.74       14.32      4.71 o 
  -4  -9  10       14.21        8.52      5.01 o 
  -3  -9  10       11.25       11.48      4.77 o 
  -2  -9  10       44.92       35.94      6.16 o 
  -1  -9  10        2.77        6.46      4.59 o 
   0  -9  10        4.92        5.34      2.72 o 
   1  -9  10        9.92       10.39      4.65 o 
   2  -9  10       64.63       61.07      8.09 o 
   3  -9  10        0.03        4.77      3.93 o 
   4  -9  10        0.07       -3.14      5.19 o 
  -6  -8  10       18.37       22.05      6.10 o 
  -5  -8  10        5.64        7.79      5.32 o 
  -4  -8  10       43.95       43.49      6.70 o 
  -3  -8  10        0.68        2.66      3.38 o 
  -2  -8  10       34.31       42.59      5.80 o 
  -1  -8  10       98.57      108.79      8.88 o 
   0  -8  10        0.40        0.09      2.52 o 
   1  -8  10       16.74       11.17      5.38 o 
   2  -8  10       20.77       24.40      5.74 o 
   3  -8  10        0.30        5.62      3.26 o 
   4  -8  10        5.72       13.29      4.59 o 
   5  -8  10        0.67       -0.66      5.32 o 
  -7  -7  10       19.13       28.27      7.07 o 
  -6  -7  10       12.34        9.60      5.80 o 
  -5  -7  10       30.11       31.95      5.80 o 
  -4  -7  10       28.34       22.53      5.50 o 
  -3  -7  10       47.44       47.96      5.86 o 
  -2  -7  10        2.34        0.48      3.81 o 
  -1  -7  10       26.17       34.01      4.83 o 
   0  -7  10        5.60        2.21      2.99 o 
   1  -7  10        9.13       13.83      4.53 o 
   2  -7  10       34.96       30.14      6.64 o 
   3  -7  10        3.88        1.63      4.47 o 
   4  -7  10        2.64        1.15      4.11 o 
   5  -7  10        8.81       14.01      5.80 o 
  -7  -6  10       14.58        9.79      5.32 o 
  -6  -6  10       21.96       26.70      6.10 o 
  -5  -6  10        1.35        4.59      3.44 o 
  -4  -6  10        2.73       -2.84      3.68 o 
  -3  -6  10       40.51       36.36      5.44 o 
  -2  -6  10       81.03       72.79      7.19 o 
  -1  -6  10        3.48        0.85      3.38 o 
   0  -6  10       71.99       75.80     11.96 o 
   1  -6  10       60.74       58.89      7.07 o 
   2  -6  10       16.59       14.92      4.89 o 
   3  -6  10        0.14        4.17      3.87 o 
   4  -6  10        0.98       -0.54      4.95 o 
   5  -6  10        0.00       -3.56      3.56 o 
  -8  -5  10        2.78        3.81      4.65 o 
  -7  -5  10       18.78       11.48      6.16 o 
  -6  -5  10        0.05        7.25      4.11 o 
  -5  -5  10        7.92        6.64      3.38 o 
  -4  -5  10        6.31       -1.75      3.62 o 
  -3  -5  10        9.69       15.89      3.62 o 
  -2  -5  10       73.58       60.59      6.10 o 
  -1  -5  10       11.25        6.46      3.81 o 
   0  -5  10       53.16       45.16      4.27 o 
   1  -5  10       33.47       30.02      5.07 o 
   2  -5  10       55.10       45.67      6.95 o 
   3  -5  10       52.83       49.65      6.83 o 
   4  -5  10        0.57       -1.15      3.81 o 
   5  -5  10        6.47        0.00      5.26 o 
  -9  -4  10        0.48       -1.99      3.87 o 
  -8  -4  10        0.94        6.04      2.84 o 
  -7  -4  10       22.39       24.83      5.56 o 
  -6  -4  10      123.84      143.82      9.91 o 
  -5  -4  10       17.69        9.85      4.23 o 
  -4  -4  10       33.52       30.38      5.19 o 
  -3  -4  10       45.47       41.98      5.44 o 
  -2  -4  10       34.52       35.16      4.47 o 
  -1  -4  10       40.67       40.71      5.13 o 
   0  -4  10      112.60       97.42      5.39 o 
   1  -4  10       72.47       60.59      6.83 o 
   2  -4  10        5.50        1.81      3.99 o 
   3  -4  10        9.42        7.55      4.53 o 
   4  -4  10       20.30        8.34      5.19 o 
   5  -4  10       19.86        6.83      6.58 o 
  -9  -3  10       14.46       27.54      6.28 o 
  -8  -3  10       17.82       19.45      5.38 o 
  -7  -3  10       13.22        8.22      4.83 o 
  -6  -3  10      118.51      130.78      9.18 o 
  -5  -3  10       29.02       35.82      5.44 o 
  -4  -3  10       41.23       42.16      5.32 o 
  -3  -3  10        1.94       -0.79      2.72 o 
  -2  -3  10       30.37       32.07      4.77 o 
  -1  -3  10       55.59       55.09      5.50 o 
   0  -3  10        0.86        2.94      2.48 o 
   1  -3  10     1203.10     1227.42     24.71 o 
   2  -3  10       45.99       33.34      5.80 o 
   3  -3  10       57.29       52.85      6.70 o 
   4  -3  10       35.27       32.44      6.64 o 
   5  -3  10        0.00        2.48      4.23 o 
  -9  -2  10       11.87       15.40      5.26 o 
  -8  -2  10        9.81       15.40      4.83 o 
  -7  -2  10       10.78       21.75      4.77 o 
  -6  -2  10        0.29        2.23      3.93 o 
  -5  -2  10        2.11        5.38      3.50 o 
  -4  -2  10      138.07      139.29      8.22 o 
  -3  -2  10        0.93        3.68      2.54 o 
  -2  -2  10       25.62       16.85      4.29 o 
  -1  -2  10        4.74        6.77      2.78 o 
   0  -2  10      320.45      336.22      8.99 o 
   1  -2  10      159.46      154.64      9.24 o 
   2  -2  10       27.71       38.84      5.07 o 
   3  -2  10       17.59       15.89      5.32 o 
   4  -2  10        8.30       13.71      5.01 o 
   5  -2  10       36.64       33.22      6.40 o 
 -10  -1  10        3.52       -5.26      5.26 o 
  -9  -1  10        1.64        9.54      4.05 o 
  -8  -1  10        2.57        6.40      4.17 o 
  -7  -1  10      223.84      221.20     11.42 o 
  -6  -1  10      372.91      341.35     13.77 o 
  -5  -1  10       39.56       44.10      5.19 o 
  -4  -1  10        7.42        1.51      3.56 o 
  -3  -1  10      141.53      126.25      7.67 o 
  -2  -1  10       16.95       16.55      3.68 o 
  -1  -1  10       40.38       32.98      4.11 o 
   0  -1  10      101.42      113.17     12.20 o 
   1  -1  10      155.29      171.73      9.48 o 
   2  -1  10       68.90       72.18      7.55 o 
   3  -1  10       12.79       16.31      3.93 o 
   4  -1  10       44.00       38.24      6.70 o 
   5  -1  10        0.41        0.66      5.38 o 
 -10   0  10       11.50       13.11      6.70 o 
  -9   0  10        4.15        9.42      3.68 o 
  -8   0  10      154.41      150.11     10.27 o 
  -7   0  10      471.73      492.60     16.73 o 
  -6   0  10      510.35      489.34     15.95 o 
  -5   0  10      223.23      212.56     10.57 o 
  -4   0  10       86.45       69.47      6.46 o 
  -3   0  10       20.15       25.13      4.35 o 
  -2   0  10        2.11        2.23      2.78 o 
  -1   0  10       10.14       12.08      3.62 o 
   0   0  10        6.67       10.74      5.16 o 
   1   0  10        2.23       -0.42      3.93 o 
   2   0  10       12.01        9.36      4.23 o 
   3   0  10        5.52        7.67      3.87 o 
   4   0  10        0.66        2.48      4.41 o 
 -10   1  10       12.30       10.39      5.86 o 
  -9   1  10        0.22       -4.65      4.65 o 
  -8   1  10      137.09      106.49      9.36 o 
  -7   1  10      172.65      185.02     10.81 o 
  -6   1  10      102.15      103.11      8.03 o 
  -5   1  10       20.08       35.34      5.07 o 
  -4   1  10       34.62       29.90      5.26 o 
  -3   1  10       54.94       61.25      6.10 o 
  -2   1  10        0.38       -3.26      3.26 o 
  -1   1  10      129.13      114.95      8.28 o 
   0   1  10       27.31       24.16      4.80 o 
   1   1  10       12.07       18.00      3.93 o 
   2   1  10        0.10        3.14      3.62 o 
   3   1  10       26.33       38.66      5.68 o 
   4   1  10        0.94        9.00      3.62 o 
 -10   2  10        0.55        2.60      4.65 o 
  -9   2  10        0.57       -5.07      5.07 o 
  -8   2  10       12.15       21.69      5.32 o 
  -7   2  10       41.19       44.58      5.50 o 
  -6   2  10      218.37      217.52     11.60 o 
  -5   2  10      141.22      132.95      9.00 o 
  -4   2  10       44.70       41.86      5.13 o 
  -3   2  10       81.49       88.01      7.13 o 
  -2   2  10        7.73        2.05      3.62 o 
  -1   2  10        0.01       -0.42      2.96 o 
   0   2  10       11.32        9.32      3.31 o 
   1   2  10        0.62        2.54      3.68 o 
   2   2  10       28.20       53.04      7.01 o 
   3   2  10        1.33       -1.21      4.89 o 
 -10   3  10        2.45       -3.93      4.53 o 
  -9   3  10       20.46        9.48      5.56 o 
  -8   3  10        0.63        1.09      4.47 o 
  -7   3  10        0.79        3.02      4.23 o 
  -6   3  10       19.38       15.40      5.32 o 
  -5   3  10      365.80      391.06     14.92 o 
  -4   3  10       12.32       11.72      4.47 o 
  -3   3  10        7.01        3.93      3.62 o 
  -2   3  10       70.44       60.95      6.70 o 
  -1   3  10       99.42       85.35      8.03 o 
   0   3  10       10.70       12.30      6.70 o 
   1   3  10        6.27        8.09      4.47 o 
   2   3  10        0.06       -4.53      4.53 o 
   3   3  10        2.07       11.11      4.47 o 
 -10   4  10       20.08       23.98      5.44 o 
  -9   4  10        3.95        6.10      4.65 o 
  -8   4  10        3.10        2.23      3.81 o 
  -7   4  10       23.47       18.73      5.98 o 
  -6   4  10      212.67      210.27     12.20 o 
  -5   4  10       11.07       15.58      4.23 o 
  -4   4  10       38.38       54.36      5.86 o 
  -3   4  10      186.92      158.92      9.97 o 
  -2   4  10        0.48        1.45      3.99 o 
  -1   4  10       46.29       33.83      5.98 o 
   0   4  10       19.33       19.31      3.67 o 
   1   4  10       44.34       51.28      7.07 o 
   2   4  10        0.06        0.00      5.19 o 
  -9   5  10       18.75       27.73      6.22 o 
  -8   5  10        5.93        2.36      4.23 o 
  -7   5  10        1.16        1.63      4.53 o 
  -6   5  10        2.98       -5.32      5.32 o 
  -5   5  10        8.41        9.12      3.75 o 
  -4   5  10       37.14       32.62      5.01 o 
  -3   5  10       22.45       16.73      5.07 o 
  -2   5  10        3.08       -2.60      4.47 o 
  -1   5  10       12.98       18.12      5.62 o 
   0   5  10        2.07       -0.90      3.26 o 
   1   5  10        1.02        0.00      4.11 o 
  -9   6  10        1.32       -1.33      5.26 o 
  -8   6  10        7.60        3.08      5.19 o 
  -7   6  10       10.52        4.65      5.92 o 
  -6   6  10       25.25       20.11      5.32 o 
  -5   6  10        5.59        2.72      3.50 o 
  -4   6  10       21.55       19.57      5.68 o 
  -3   6  10        0.38       -3.81      3.81 o 
  -2   6  10       21.56       26.82      5.38 o 
  -1   6  10        2.38        7.19      4.41 o 
   0   6  10        1.81       -2.50      3.37 o 
  -8   7  10        2.61        1.33      5.13 o 
  -7   7  10       39.59       52.31      7.31 o 
  -6   7  10        1.12        0.00      4.65 o 
  -5   7  10        3.58        9.48      4.53 o 
  -4   7  10        5.49       10.09      4.05 o 
  -3   7  10        3.58        5.44      4.59 o 
  -2   7  10        0.89       -4.35      4.53 o 
  -1   7  10       10.61       16.37      4.89 o 
  -7   8  10        4.88        9.36      5.74 o 
  -6   8  10        0.28       -1.93      4.65 o 
  -5   8  10        5.11        9.06      5.56 o 
  -4   8  10        4.79        9.73      5.38 o 
  -3   8  10        3.85        0.66      5.44 o 
   0 -11  11        1.70        5.71      3.54 o 
  -3 -10  11        6.18       17.70      5.44 o 
  -2 -10  11       14.64       17.09      6.28 o 
  -1 -10  11        4.10        1.27      5.38 o 
   0 -10  11        2.68        2.96      6.83 o 
   1 -10  11        2.02        1.27      4.95 o 
   2 -10  11        0.75        0.00      5.26 o 
  -5  -9  11        0.28        4.71      4.71 o 
  -4  -9  11        3.23        1.27      4.71 o 
  -3  -9  11        6.37       16.31      4.29 o 
  -2  -9  11        0.09        3.50      4.05 o 
  -1  -9  11        3.53       -0.54      3.93 o 
   0  -9  11        2.66        1.72      4.89 o 
   1  -9  11        8.44        2.90      5.50 o 
   2  -9  11        0.15        1.81      4.35 o 
   3  -9  11       18.04       20.42      6.34 o 
  -6  -8  11        1.60        1.99      5.56 o 
  -5  -8  11       27.34       19.93      6.34 o 
  -4  -8  11        6.93        9.97      3.44 o 
  -3  -8  11       21.76       15.58      5.19 o 
  -2  -8  11       52.92       29.18      7.13 o 
  -1  -8  11       48.26       58.11      6.52 o 
   0  -8  11        4.11        9.66      2.63 o 
   1  -8  11        5.44        1.63      4.77 o 
   2  -8  11        2.70        0.00      5.62 o 
   3  -8  11        2.41        1.21      5.01 o 
   4  -8  11        2.08        3.93      5.80 o 
  -6  -7  11        1.58       -1.27      4.95 o 
  -5  -7  11        9.14        2.90      5.26 o 
  -4  -7  11       10.35        5.44      5.56 o 
  -3  -7  11       78.33       87.83      8.40 o 
  -2  -7  11       17.42       19.57      4.17 o 
  -1  -7  11        5.04        7.49      3.56 o 
   0  -7  11        6.90        9.09      2.88 o 
   1  -7  11       34.43       36.97      6.95 o 
   2  -7  11       12.37        6.04      5.80 o 
   3  -7  11        2.43       -1.15      4.71 o 
   4  -7  11        0.25       -5.13      5.13 o 
  -7  -6  11       11.51       14.56      4.89 o 
  -6  -6  11        0.94       -3.50      4.71 o 
  -5  -6  11       24.53       33.89      5.50 o 
  -4  -6  11       48.77       45.97      6.10 o 
  -3  -6  11       77.89       68.08      6.83 o 
  -2  -6  11       13.61       15.52      4.53 o 
  -1  -6  11       44.54       45.06      5.74 o 
   0  -6  11        3.05        0.92      3.32 o 
   1  -6  11      203.69      211.36     11.24 o 
   2  -6  11        0.02        4.23      2.96 o 
   3  -6  11        4.40        3.38      4.41 o 
   4  -6  11        1.06        6.16      4.47 o 
  -8  -5  11        4.10        7.85      5.32 o 
  -7  -5  11        0.06        5.38      3.75 o 
  -6  -5  11       26.67       37.15      6.46 o 
  -5  -5  11       16.13       14.68      4.59 o 
  -4  -5  11       11.51       16.61      3.68 o 
  -3  -5  11       63.63       67.41      6.58 o 
  -2  -5  11       43.90       41.50      5.92 o 
  -1  -5  11       79.43       74.78      7.67 o 
   0  -5  11        0.23        0.24      2.65 o 
   1  -5  11       78.27       79.61      8.22 o 
   2  -5  11        2.13       -1.03      4.65 o 
   3  -5  11        0.29        2.23      3.50 o 
   4  -5  11        5.08        7.97      4.77 o 
  -8  -4  11       10.10       11.24      4.83 o 
  -7  -4  11        1.17       -3.99      5.32 o 
  -6  -4  11      141.51      136.21      9.97 o 
  -5  -4  11        0.02       -3.99      3.99 o 
  -4  -4  11       36.87       40.71      5.44 o 
  -3  -4  11        4.65        3.50      3.75 o 
  -2  -4  11        8.50        9.42      3.26 o 
  -1  -4  11      156.34      166.11      9.79 o 
   0  -4  11        1.20       -0.52      2.69 o 
   1  -4  11       41.06       44.52      7.01 o 
   2  -4  11       40.92       35.64      6.70 o 
   3  -4  11        0.76        3.87      4.53 o 
   4  -4  11        2.65        7.91      4.29 o 
  -9  -3  11        0.17       -4.53      4.53 o 
  -8  -3  11       15.23       18.48      4.65 o 
  -7  -3  11      135.28      150.53     10.57 o 
  -6  -3  11       17.20       13.89      5.26 o 
  -5  -3  11        4.63        5.50      3.56 o 
  -4  -3  11        0.11       -2.60      3.68 o 
  -3  -3  11       48.87       48.38      5.92 o 
  -2  -3  11        5.79        3.32      3.26 o 
  -1  -3  11       36.33       44.58      5.26 o 
   0  -3  11      240.74      224.01     13.26 o 
   1  -3  11       12.78       18.85      4.83 o 
   2  -3  11        0.66       -4.05      4.05 o 
   3  -3  11       30.17       42.46      6.40 o 
   4  -3  11        9.23        6.77      4.95 o 
  -9  -2  11        4.45        9.60      5.07 o 
  -8  -2  11        0.62        1.75      3.32 o 
  -7  -2  11       28.02       25.13      5.32 o 
  -6  -2  11       14.14       13.95      4.23 o 
  -5  -2  11        1.92        4.47      3.56 o 
  -4  -2  11        0.43       -0.42      3.08 o 
  -3  -2  11      112.04      101.84      7.85 o 
  -2  -2  11       41.58       33.46      4.89 o 
  -1  -2  11        9.67        4.23      3.68 o 
   0  -2  11       15.15       15.42      3.58 o 
   1  -2  11      112.25      104.20      8.94 o 
   2  -2  11        0.35        6.22      3.38 o 
   3  -2  11       18.10       21.62      5.26 o 
   4  -2  11        0.96        0.60      4.11 o 
  -9  -1  11        5.44        5.62      3.87 o 
  -8  -1  11      140.30      135.12     10.03 o 
  -7  -1  11      150.24      144.13     10.15 o 
  -6  -1  11        0.62        1.87      4.29 o 
  -5  -1  11       49.79       47.36      6.10 o 
  -4  -1  11       62.77       65.96      6.64 o 
  -3  -1  11       69.79       88.19      6.83 o 
  -2  -1  11        1.59        5.44      3.38 o 
  -1  -1  11       25.25       17.58      5.13 o 
   0  -1  11      298.79      322.30     10.24 o 
   1  -1  11      110.81      107.70      9.00 o 
   2  -1  11        1.77       -3.99      3.99 o 
   3  -1  11        0.52       -2.36      4.17 o 
   4  -1  11        7.12        3.87      5.74 o 
  -9   0  11        6.67        3.08      4.71 o 
  -8   0  11       47.97       31.17      7.13 o 
  -7   0  11      132.23      122.62      9.66 o 
  -6   0  11       65.61       73.03      7.13 o 
  -5   0  11      285.82      314.35     12.81 o 
  -4   0  11      177.93      187.98     10.33 o 
  -3   0  11       86.32       92.30      7.61 o 
  -2   0  11       23.59       19.21      4.95 o 
  -1   0  11        0.78       -4.23      4.23 o 
   0   0  11       67.05       64.56      6.58 o 
   1   0  11       20.45       22.77      5.01 o 
   2   0  11       12.66       22.65      5.56 o 
   3   0  11        0.09       -1.21      4.41 o 
   4   0  11       22.23       36.36      5.74 o 
  -9   1  11        0.05       -3.68      5.38 o 
  -8   1  11       93.08       90.06      9.30 o 
  -7   1  11       25.48       16.85      5.80 o 
  -6   1  11       13.31       18.60      5.13 o 
  -5   1  11      489.98      510.24     16.67 o 
  -4   1  11       74.31       80.28      7.49 o 
  -3   1  11       40.08       28.33      4.41 o 
  -2   1  11        0.15        2.66      3.44 o 
  -1   1  11       78.84       79.49      7.55 o 
   0   1  11        7.40        9.76      2.98 o 
   1   1  11       10.69       13.23      4.35 o 
   2   1  11       15.37       16.19      5.98 o 
   3   1  11        2.23        0.66      3.87 o 
  -9   2  11        6.11        3.68      4.77 o 
  -8   2  11        0.80        2.23      3.81 o 
  -7   2  11      373.02      392.57     16.31 o 
  -6   2  11      376.81      393.11     15.16 o 
  -5   2  11       64.48       64.51      7.13 o 
  -4   2  11       67.69       71.70      6.70 o 
  -3   2  11       79.15       75.81      7.31 o 
  -2   2  11      110.03       99.55      7.61 o 
  -1   2  11        0.27       -1.45      3.68 o 
   0   2  11        4.77       14.06      4.92 o 
   1   2  11        3.97        2.23      4.71 o 
   2   2  11        4.37        1.81      5.32 o 
   3   2  11       31.15       20.90      7.61 o 
  -9   3  11       12.62       12.50      6.34 o 
  -8   3  11       57.98       70.79      8.40 o 
  -7   3  11       13.31       13.41      4.95 o 
  -6   3  11       59.61       54.36      7.67 o 
  -5   3  11       15.10        9.30      4.83 o 
  -4   3  11       18.23       19.75      4.71 o 
  -3   3  11       29.27       20.84      5.86 o 
  -2   3  11        0.87       -4.47      4.65 o 
  -1   3  11        3.12        3.14      3.81 o 
   0   3  11        4.11        6.34      4.44 o 
   1   3  11        0.68       -1.21      5.01 o 
   2   3  11       60.75      108.31      9.30 o 
  -9   4  11        5.27        0.00      5.19 o 
  -8   4  11       41.42       54.12      8.28 o 
  -7   4  11       52.16       45.30      7.91 o 
  -6   4  11        0.20       -4.05      4.05 o 
  -5   4  11        0.47       -1.03      3.50 o 
  -4   4  11        9.78       11.78      4.35 o 
  -3   4  11       30.49       16.61      6.10 o 
  -2   4  11        0.68       -0.54      4.11 o 
  -1   4  11       18.74       10.63      6.04 o 
   0   4  11        1.18       -1.69      4.47 o 
   1   4  11        3.62        9.66      4.05 o 
  -9   5  11        1.03        3.99      4.89 o 
  -8   5  11        1.67        4.95      5.13 o 
  -7   5  11       33.62       38.84      6.77 o 
  -6   5  11        3.00        5.07      4.29 o 
  -5   5  11        7.62       16.01      4.05 o 
  -4   5  11       40.35       45.18      6.58 o 
  -3   5  11       10.75       19.57      4.05 o 
  -2   5  11        3.67       -1.15      3.93 o 
  -1   5  11        9.36       14.56      5.56 o 
   0   5  11        5.59       13.90      3.57 o 
  -8   6  11       15.99       24.22      6.46 o 
  -7   6  11        5.25        8.09      4.35 o 
  -6   6  11        6.99        9.06      5.62 o 
  -5   6  11       23.95       30.93      5.19 o 
  -4   6  11        2.00       -3.56      4.83 o 
  -3   6  11        4.67        0.60      4.71 o 
  -2   6  11        2.14       11.90      4.11 o 
  -1   6  11        6.50        7.25      5.32 o 
  -7   7  11        0.27       -1.33      5.32 o 
  -6   7  11        1.08        5.86      4.89 o 
  -5   7  11        1.29        2.60      5.62 o 
  -4   7  11        0.01        3.20      3.44 o 
  -3   7  11        0.13        0.66      5.13 o 
  -2 -10  12        2.55        1.33      5.01 o 
  -1 -10  12        0.96       -1.33      4.47 o 
   0 -10  12        1.28       -3.26      3.26 o 
   1 -10  12       12.49       19.39      6.52 o 
  -4  -9  12        6.86        1.99      5.26 o 
  -3  -9  12        6.10        8.28      5.44 o 
  -2  -9  12       16.08       13.59      6.34 o 
  -1  -9  12        0.27       -4.83      4.83 o 
   0  -9  12        0.28        3.41      3.04 o 
   1  -9  12       12.40       15.10      5.98 o 
   2  -9  12        0.85        3.26      5.26 o 
  -5  -8  12        0.32        0.00      4.23 o 
  -4  -8  12        4.34       -3.68      4.29 o 
  -3  -8  12        6.80        8.88      4.89 o 
  -2  -8  12        1.15       -2.90      4.71 o 
  -1  -8  12       10.48        8.58      5.13 o 
   0  -8  12       45.34       48.25      4.80 o 
   1  -8  12        9.31       11.30      5.32 o 
   2  -8  12        4.73        2.48      4.77 o 
   3  -8  12        1.14        0.66      5.38 o 
  -6  -7  12       16.50       20.11      5.56 o 
  -5  -7  12        0.91        3.62      3.62 o 
  -4  -7  12        2.90        4.59      4.77 o 
  -3  -7  12        2.88       -5.38      5.38 o 
  -2  -7  12       13.53       20.05      4.23 o 
  -1  -7  12       46.01       58.35      6.64 o 
   0  -7  12        1.35        2.12      2.92 o 
   1  -7  12        0.17       -3.99      3.99 o 
   2  -7  12        3.11        0.00      5.07 o 
   3  -7  12        0.00        5.07      3.62 o 
  -7  -6  12       16.47       11.24      6.40 o 
  -6  -6  12        1.86       10.99      4.71 o 
  -5  -6  12       11.97       22.83      4.95 o 
  -4  -6  12       14.88       23.80      5.68 o 
  -3  -6  12       72.11       59.98      7.13 o 
  -2  -6  12       53.20       51.77      5.98 o 
  -1  -6  12       16.07       22.59      5.26 o 
   0  -6  12       19.76       16.68      3.96 o 
   1  -6  12        0.90       -3.32      3.81 o 
   2  -6  12       23.81       26.16      6.46 o 
   3  -6  12       15.49       14.98      5.32 o 
  -7  -5  12        6.67       -1.87      5.62 o 
  -6  -5  12        4.33        1.15      5.19 o 
  -5  -5  12       36.52       40.47      7.31 o 
  -4  -5  12       37.03       37.93      6.46 o 
  -3  -5  12       23.18       19.33      4.29 o 
  -2  -5  12        1.49       -2.96      3.99 o 
  -1  -5  12        0.00        3.99      3.68 o 
   0  -5  12       37.86       37.18      4.32 o 
   1  -5  12       18.26       16.01      5.26 o 
   2  -5  12        1.54        0.00      5.01 o 
   3  -5  12       13.98       11.05      6.77 o 
   4  -5  12        0.08        0.00      4.65 o 
  -8  -4  12        3.71       -0.66      6.10 o 
  -7  -4  12        5.58       -0.60      5.01 o 
  -6  -4  12       12.65        8.28      4.95 o 
  -5  -4  12       10.98       13.95      4.29 o 
  -4  -4  12       14.65       15.22      4.53 o 
  -3  -4  12        3.40        7.61      3.81 o 
  -2  -4  12       21.67       13.77      5.32 o 
  -1  -4  12        0.05       -1.45      3.81 o 
   0  -4  12       39.85       38.42      4.36 o 
   1  -4  12       89.99       94.90      9.06 o 
   2  -4  12       17.65       25.43      4.47 o 
   3  -4  12       15.94       22.05      5.44 o 
   4  -4  12        0.78       -2.66      5.32 o 
  -8  -3  12        8.00        1.27      4.41 o 
  -7  -3  12       20.26       22.35      5.68 o 
  -6  -3  12        4.25        0.54      4.35 o 
  -5  -3  12       34.20       34.43      5.80 o 
  -4  -3  12       36.10       39.14      5.44 o 
  -3  -3  12       44.82       47.48      6.16 o 
  -2  -3  12       85.21       91.63      8.22 o 
  -1  -3  12       59.44       60.83      6.70 o 
   0  -3  12       33.79       31.05      4.08 o 
   1  -3  12       10.01        7.37      6.34 o 
   2  -3  12        3.36       -2.84      3.99 o 
   3  -3  12        6.26       -3.08      4.35 o 
  -9  -2  12        0.63       -3.99      5.38 o 
  -8  -2  12        2.75       10.33      4.41 o 
  -7  -2  12      197.56      190.64     12.20 o 
  -6  -2  12       35.34       27.42      6.16 o 
  -5  -2  12       83.27       92.30      7.79 o 
  -4  -2  12       96.15      112.17      8.52 o 
  -3  -2  12      106.12      101.36      8.58 o 
  -2  -2  12       26.03       27.30      5.07 o 
  -1  -2  12       65.79       70.43      7.43 o 
   0  -2  12       32.54       33.95      3.91 o 
   1  -2  12        0.51       -1.09      4.65 o 
   2  -2  12        0.08       -2.30      4.77 o 
   3  -2  12        4.05        6.95      4.83 o 
  -9  -1  12       30.68       40.41      7.73 o 
  -8  -1  12       58.72       62.46      7.79 o 
  -7  -1  12       44.07       58.65      7.67 o 
  -6  -1  12       88.14       93.08      8.34 o 
  -5  -1  12       23.70       25.19      6.10 o 
  -4  -1  12       30.17       27.67      5.38 o 
  -3  -1  12       20.87       21.26      4.47 o 
  -2  -1  12        0.53        5.13      3.20 o 
  -1  -1  12       31.70       29.96      5.07 o 
   0  -1  12       27.28       39.20      4.31 o 
   1  -1  12       52.94       43.61      7.25 o 
   2  -1  12       15.18       11.84      5.50 o 
   3  -1  12        0.01        3.26      3.81 o 
  -9   0  12        5.69       12.26      5.01 o 
  -8   0  12        3.28       -5.50      5.50 o 
  -7   0  12        0.04       -3.26      4.41 o 
  -6   0  12       55.80       47.60      6.70 o 
  -5   0  12        8.86       11.72      4.77 o 
  -4   0  12       10.52       -1.87      4.53 o 
  -3   0  12       23.94       19.81      4.77 o 
  -2   0  12      121.78      119.78      9.12 o 
  -1   0  12        2.66       -2.96      4.05 o 
   0   0  12      108.18      114.57      6.71 o 
   1   0  12       22.76       23.74      5.56 o 
   2   0  12       19.15       27.00      6.46 o 
   3   0  12        1.65        0.00      4.65 o 
  -9   1  12        0.30       -2.60      5.32 o 
  -8   1  12       23.91       33.10      5.68 o 
  -7   1  12       65.01       64.87      7.55 o 
  -6   1  12        3.94       -2.60      4.95 o 
  -5   1  12        0.45       -1.51      3.56 o 
  -4   1  12       23.19       17.03      5.19 o 
  -3   1  12      114.21      109.57      8.64 o 
  -2   1  12        1.76       -2.96      4.41 o 
  -1   1  12        7.79        3.14      5.26 o 
   0   1  12      162.90      165.21      8.24 o 
   1   1  12       24.27       51.40      6.58 o 
   2   1  12        1.07        8.34      5.26 o 
  -9   2  12        3.84       12.32      4.83 o 
  -8   2  12       31.43       26.40      6.46 o 
  -7   2  12        0.69       -2.78      4.77 o 
  -6   2  12        0.93        2.66      3.87 o 
  -5   2  12        3.68       -3.08      4.17 o 
  -4   2  12        1.18        0.48      3.75 o 
  -3   2  12      136.86      131.92      9.54 o 
  -2   2  12        4.93       -3.14      4.05 o 
  -1   2  12      167.82      199.88     11.48 o 
   0   2  12        1.74       -3.43      3.45 o 
   1   2  12        3.55       -1.27      5.44 o 
  -9   3  12        9.97       15.83      5.62 o 
  -8   3  12       24.34       30.08      6.95 o 
  -7   3  12       53.12       63.06      8.40 o 
  -6   3  12        2.41       -1.09      4.41 o 
  -5   3  12        0.65       -3.75      4.11 o 
  -4   3  12        0.82       -4.47      4.47 o 
  -3   3  12        1.07        1.63      3.87 o 
  -2   3  12       32.75       30.50      5.62 o 
  -1   3  12        0.54       -5.19      5.19 o 
   0   3  12       10.43        5.56      3.78 o 
   1   3  12       18.86       29.11      6.58 o 
  -8   4  12       30.73       19.69      7.67 o 
  -7   4  12        2.27        0.00      5.32 o 
  -6   4  12        1.32        6.95      4.47 o 
  -5   4  12        2.05        5.13      4.53 o 
  -4   4  12        2.22        6.22      4.11 o 
  -3   4  12        1.14       -1.15      3.87 o 
  -2   4  12       22.32       10.63      5.44 o 
  -1   4  12        2.14        7.43      4.83 o 
   0   4  12        0.44       -3.33      3.63 o 
  -8   5  12       51.60       65.00      8.15 o 
  -7   5  12        1.87       -5.44      5.44 o 
  -6   5  12        0.26        4.29      3.75 o 
  -5   5  12       52.64       48.93      7.73 o 
  -4   5  12        5.26        5.44      4.77 o 
  -3   5  12       36.82       32.62      6.70 o 
  -2   5  12        1.29       10.21      4.83 o 
  -1   5  12        2.30       -5.44      5.44 o 
  -7   6  12        1.79       -5.32      5.32 o 
  -6   6  12       15.30        4.59      6.40 o 
  -5   6  12        0.00        7.13      4.41 o 
  -4   6  12       12.60       11.72      5.01 o 
  -3   6  12        1.65        3.32      6.04 o 
  -3  -9  13       11.04        4.71      4.71 o 
  -2  -9  13        2.48        0.66      5.62 o 
  -1  -9  13       18.39       18.36      6.52 o 
   0  -9  13        0.02        5.71      2.66 o 
  -4  -8  13        1.51        1.93      3.75 o 
  -3  -8  13        5.55        2.54      5.07 o 
  -2  -8  13        3.70       -1.21      5.38 o 
  -1  -8  13        4.40        1.21      4.89 o 
   0  -8  13       16.55       14.88      4.57 o 
   1  -8  13        0.00       -0.66      5.19 o 
  -5  -7  13       48.34       70.01      8.03 o 
  -4  -7  13        4.69        4.89      4.35 o 
  -3  -7  13        1.73        4.17      3.87 o 
  -2  -7  13        5.52        7.61      3.87 o 
  -1  -7  13        0.36       -4.47      4.47 o 
   0  -7  13        6.72        1.63      3.68 o 
   1  -7  13       11.46        8.09      5.07 o 
   2  -7  13        2.69        7.19      4.17 o 
  -6  -6  13       42.29       44.46      7.97 o 
  -5  -6  13        5.36       10.93      4.47 o 
  -4  -6  13        3.72       -2.90      4.29 o 
  -3  -6  13        0.05       -3.38      4.35 o 
  -2  -6  13       11.62        8.40      5.19 o 
  -1  -6  13       60.71       52.91      7.73 o 
   0  -6  13        9.41       10.01      6.34 o 
   1  -6  13       29.14       39.75      7.55 o 
   2  -6  13        0.25        2.54      4.05 o 
  -7  -5  13       46.95       43.37      8.22 o 
  -6  -5  13       44.26       47.84      7.79 o 
  -5  -5  13       21.76       24.89      5.50 o 
  -4  -5  13        0.96        3.32      4.11 o 
  -3  -5  13       32.24       34.67      5.56 o 
  -2  -5  13        1.25        3.20      3.50 o 
  -1  -5  13        3.24        9.24      4.17 o 
   0  -5  13        5.28        4.72      3.17 o 
   1  -5  13        7.13       16.55      4.47 o 
   2  -5  13        1.67       -3.75      5.32 o 
  -7  -4  13       53.26       54.85      7.61 o 
  -6  -4  13       11.08        5.32      4.89 o 
  -5  -4  13        2.57        1.09      3.93 o 
  -4  -4  13       14.44       15.52      5.19 o 
  -3  -4  13      171.40      187.31     11.66 o 
  -2  -4  13        0.96       -2.60      4.47 o 
  -1  -4  13        9.76        5.86      5.38 o 
   0  -4  13       13.12        9.97      3.28 o 
   1  -4  13        0.37        6.40      3.75 o 
   2  -4  13        0.17       -4.89      4.89 o 
  -8  -3  13       54.30       65.84      8.52 o 
  -7  -3  13        4.57        7.31      4.71 o 
  -6  -3  13        9.48        9.73      5.01 o 
  -5  -3  13        0.38        4.89      3.87 o 
  -4  -3  13      114.33      109.33      8.88 o 
  -3  -3  13        0.02       -3.08      4.53 o 
  -2  -3  13        2.78        1.57      4.47 o 
  -1  -3  13        5.33        0.00      4.83 o 
   0  -3  13       19.33       18.24      3.88 o 
   1  -3  13        2.03        1.75      4.89 o 
   2  -3  13        3.33        3.14      4.29 o 
  -8  -2  13        0.25       -4.47      5.62 o 
  -7  -2  13        8.35        1.81      5.92 o 
  -6  -2  13      117.86      122.50     10.21 o 
  -5  -2  13       77.86       77.86      7.67 o 
  -4  -2  13        1.51       -0.54      3.75 o 
  -3  -2  13       13.97       27.12      5.13 o 
  -2  -2  13       26.60       25.31      6.10 o 
  -1  -2  13       47.34       44.70      7.25 o 
   0  -2  13       24.71       23.57      5.32 o 
   1  -2  13        0.52       -1.81      4.23 o 
   2  -2  13        4.62        4.47      4.47 o 
  -8  -1  13        0.25        3.81      4.11 o 
  -7  -1  13        1.91        2.36      4.23 o 
  -6  -1  13        7.82       14.98      4.17 o 
  -5  -1  13        2.78        5.86      3.87 o 
  -4  -1  13       25.09       22.77      5.44 o 
  -3  -1  13      230.63      217.46     12.56 o 
  -2  -1  13        9.24       16.19      4.83 o 
  -1  -1  13       63.66       76.29      7.67 o 
   0  -1  13       24.62       32.41     10.27 o 
   1  -1  13       31.24       41.92      6.77 o 
   2  -1  13        0.24       -5.92      5.92 o 
  -8   0  13        0.14        0.60      4.41 o 
  -7   0  13       77.31       81.12      9.30 o 
  -6   0  13       12.70       17.28      4.77 o 
  -5   0  13       28.68       39.69      5.62 o 
  -4   0  13       26.22       25.73      6.04 o 
  -3   0  13       67.73       72.00      7.61 o 
  -2   0  13       11.23       13.95      3.81 o 
  -1   0  13       69.65       75.75      8.40 o 
   0   0  13        2.06       -0.59      5.59 o 
   1   0  13        2.64       -3.75      5.32 o 
  -8   1  13        4.97       -1.27      5.74 o 
  -7   1  13        1.72       10.09      5.01 o 
  -6   1  13       19.26       24.34      5.92 o 
  -5   1  13        0.27       -0.54      3.99 o 
  -4   1  13        1.52        2.17      4.11 o 
  -3   1  13        0.35       -2.17      3.81 o 
  -2   1  13        0.18        0.00      4.29 o 
  -1   1  13        8.15        4.65      5.19 o 
   0   1  13       12.89        6.26      4.09 o 
   1   1  13       18.00       17.03      7.61 o 
  -8   2  13       38.24       42.34      7.37 o 
  -7   2  13      124.08      140.62     11.36 o 
  -6   2  13        2.15       -2.90      3.81 o 
  -5   2  13        0.51        3.38      3.68 o 
  -4   2  13        0.83       -0.54      4.11 o 
  -3   2  13       23.15       19.27      5.50 o 
  -2   2  13       49.38       47.72      7.91 o 
  -1   2  13       15.71       32.80      6.46 o 
   0   2  13       49.30       55.34      5.72 o 
  -8   3  13       54.46       53.28      7.79 o 
  -7   3  13        1.11        5.01      4.65 o 
  -6   3  13        6.64       -1.21      5.26 o 
  -5   3  13       26.57       41.32      6.58 o 
  -4   3  13        0.30        5.32      4.47 o 
  -3   3  13       29.43       35.16      6.64 o 
  -2   3  13        1.40       -1.21      4.41 o 
  -1   3  13       83.86       95.80      9.54 o 
  -7   4  13        4.58       -4.53      5.26 o 
  -6   4  13       21.61       25.85      6.34 o 
  -5   4  13        1.06       -0.60      3.68 o 
  -4   4  13        7.26        9.30      4.47 o 
  -3   4  13        2.38        3.81      4.11 o 
  -2   4  13        0.01        0.00      4.23 o 
  -6   5  13       17.36       24.65      7.13 o 
  -5   5  13        0.09       10.57      4.77 o 
  -4   5  13        6.69       11.24      4.83 o 
  -2  -8  14       11.28        9.97      4.77 o 
  -1  -8  14       36.44       37.33      7.19 o 
  -4  -7  14        0.01       -4.71      4.71 o 
  -3  -7  14        2.96        4.47      5.68 o 
  -2  -7  14        5.45        1.93      5.26 o 
  -1  -7  14        1.45       -0.66      4.89 o 
   0  -7  14       18.11       36.37     13.71 o 
  -5  -6  14        4.63        5.86      4.05 o 
  -4  -6  14        0.29        1.27      4.71 o 
  -3  -6  14       32.99       37.33      7.37 o 
  -2  -6  14        2.83       10.33      3.93 o 
  -1  -6  14        0.29       -4.29      4.71 o 
   0  -6  14        2.84        8.29      3.45 o 
   1  -6  14        3.45        7.91      4.59 o 
  -6  -5  14        0.06        2.60      4.17 o 
  -5  -5  14        1.41        4.95      4.11 o 
  -4  -5  14        1.16        3.62      4.41 o 
  -3  -5  14        8.35        5.32      5.50 o 
  -2  -5  14       15.47       16.55      5.92 o 
  -1  -5  14       60.31       64.21      7.31 o 
   0  -5  14        0.01       -3.52      3.52 o 
   1  -5  14        0.73        6.52      3.81 o 
  -7  -4  14       49.08       47.54      7.85 o 
  -6  -4  14        3.12       -4.53      4.53 o 
  -5  -4  14       23.30       20.48      6.04 o 
  -4  -4  14       26.77       13.47      6.04 o 
  -3  -4  14       42.69       41.50      6.89 o 
  -2  -4  14       16.60       17.94      5.68 o 
  -1  -4  14       22.84       20.66      6.46 o 
   0  -4  14        9.12       19.84      5.19 o 
   1  -4  14       10.21       19.39      5.26 o 
  -7  -3  14        5.14        6.52      5.44 o 
  -6  -3  14        8.86        7.37      5.86 o 
  -5  -3  14       10.85       -4.71      5.74 o 
  -4  -3  14       30.56       31.53      5.50 o 
  -3  -3  14       62.95       67.05      8.09 o 
  -2  -3  14        3.96        0.54      5.32 o 
  -1  -3  14        0.71       -4.83      4.83 o 
   0  -3  14        8.62       15.31      3.68 o 
   1  -3  14        0.60        7.79      4.77 o 
  -7  -2  14       40.12       60.04      8.09 o 
  -6  -2  14        2.22       -1.21      5.26 o 
  -5  -2  14        0.33        2.90      3.99 o 
  -4  -2  14       12.51        7.97      5.44 o 
  -3  -2  14       71.08       65.72      8.46 o 
  -2  -2  14        1.09       -0.54      4.65 o 
  -1  -2  14       10.96       14.20      5.01 o 
   0  -2  14        2.40        0.48      2.82 o 
   1  -2  14        9.37       15.16      5.80 o 
  -8  -1  14        0.12        2.05      4.83 o 
  -7  -1  14        8.64        8.88      6.04 o 
  -6  -1  14        1.64        1.81      4.53 o 
  -5  -1  14        9.84        8.76      5.44 o 
  -4  -1  14      143.69      125.22      9.97 o 
  -3  -1  14       31.57       48.02      6.28 o 
  -2  -1  14        0.03        4.11      4.53 o 
  -1  -1  14        1.92        1.81      3.75 o 
   0  -1  14       10.64        9.95      5.41 o 
  -8   0  14        0.83        1.33      4.77 o 
  -7   0  14        0.03       -1.27      4.59 o 
  -6   0  14        0.25        3.62      4.17 o 
  -5   0  14       39.91       41.80      7.19 o 
  -4   0  14        0.80       -1.75      4.17 o 
  -3   0  14       46.09       56.60      7.97 o 
  -2   0  14        9.36        2.96      5.26 o 
  -1   0  14       45.21       43.37      8.15 o 
   0   0  14        2.04        3.53      3.56 o 
  -7   1  14        0.68        3.20      4.95 o 
  -6   1  14       19.51       23.44      6.83 o 
  -5   1  14        3.84        1.21      4.71 o 
  -4   1  14        2.32        6.58      4.59 o 
  -3   1  14        2.49        1.21      4.77 o 
  -2   1  14        3.39        1.87      4.17 o 
  -1   1  14        9.20       14.80      5.19 o 
  -7   2  14        9.53       19.03      5.50 o 
  -6   2  14        2.53        8.88      4.47 o 
  -5   2  14        0.32       -4.17      4.17 o 
  -4   2  14        4.99       12.99      5.13 o 
  -3   2  14        1.88        1.87      4.71 o 
  -2   2  14       20.70       41.92      7.37 o 
  -1   2  14       20.03       12.81      6.40 o 
  -6   3  14        0.28        0.66      4.59 o 
  -5   3  14       11.34       11.66      4.47 o 
  -4   3  14        0.03        0.66      3.93 o 
  -3   3  14        2.87        7.91      4.29 o 
  -3  -6  15        0.90        3.99      4.59 o 
  -2  -6  15        2.23        0.66      5.68 o 
  -1  -6  15        2.43        4.71      4.71 o 
  -5  -5  15        2.00        3.38      3.99 o 
  -4  -5  15        5.40        3.26      5.26 o 
  -3  -5  15       11.20       12.26      6.16 o 
  -2  -5  15        4.87        6.46      4.65 o 
  -1  -5  15       20.62       27.00      7.01 o 
  -5  -4  15        1.07        5.19      4.59 o 
  -4  -4  15        0.44       -4.47      5.80 o 
  -3  -4  15        2.95       10.75      5.07 o 
  -2  -4  15        1.95       -5.07      5.07 o 
  -1  -4  15       37.75       36.48      7.73 o 
  -6  -3  15        3.03        0.66      3.68 o 
  -5  -3  15        1.44        2.54      5.38 o 
  -4  -3  15       12.37       25.13      5.68 o 
  -3  -3  15       54.86       56.30      8.40 o 
  -2  -3  15       20.07       30.38      5.98 o 
  -1  -3  15        7.27       14.32      5.44 o 
  -6  -2  15        1.04       10.51      5.01 o 
  -5  -2  15        0.04        5.07      3.26 o 
  -4  -2  15        0.00       -3.14      4.89 o 
  -3  -2  15        1.05        3.14      4.53 o 
  -2  -2  15        2.48        5.74      5.50 o 
  -1  -2  15        3.30        7.25      4.23 o 
  -6  -1  15       19.26       28.15      6.46 o 
  -5  -1  15        4.41        3.81      5.62 o 
  -4  -1  15        2.77        4.41      4.11 o 
  -3  -1  15        3.10        5.07      4.47 o 
  -2  -1  15        5.46        7.73      5.68 o 
  -1  -1  15        0.73       -3.32      4.41 o 
  -6   0  15        0.73        7.91      3.26 o 
  -5   0  15       26.26       38.05      7.19 o 
  -4   0  15        3.69       -0.66      4.89 o 
  -3   0  15        2.19       13.59      4.05 o 
  -2   0  15        3.46        5.98      5.01 o 
  -6   1  15        0.01        0.66      3.38 o 
  -5   1  15        0.13       -0.66      5.32 o 
  -4   1  15        6.13        9.85      5.19 o 
  -3   1  15        4.56        7.31      5.13 o 
                                                 
